# Supplementary material for: Comparative Proteomic Analysis of Roots from a Wild Eggplant Species Solanum sisymbriifolium in Defense Response to Verticillium dahliae Inoculation
Source: Genes (Basel). 2023 Jun 10;14(6):1247. doi: 10.3390/genes14061247 (PMC10298687; doi:10.3390/genes14061247)
Supplement: Supplementary file 1 [file genes-14-01247-s001.zip]

Archive with 1 entries (1 files):
- genes-2442483-supplementary.xlsx
