# Supplementary material for: Comparative Proteomic Analysis of Roots from a Wild Eggplant Species Solanum sisymbriifolium in Defense Response to Verticillium dahliae Inoculation
Source: Genes (Basel). 2023 Jun 10;14(6):1247. doi: 10.3390/genes14061247 (PMC10298687; doi:10.3390/genes14061247)
Supplement: Supplementary file 1 [file genes-14-01247-s001.zip › genes-2442483-supplementary.xlsx]

## Sheet: S1
S1. Identified proteins of S. sisymbriifolium in response to V. dahliae inoculation
Accession	Name	Species	Peptides(95%)
Cluster-33922.88759;orf1	len=851 frame:1 start:1117 end:3669 gi|460399098|ref|XP_004245080.1| PREDICTED: elongation factor 2 isoform X1 [Solanum lycopersicum]>gi	Solanum lycopersicum	224
Cluster-33922.85416;orf1	len=1520 frame:2 start:2147 end:6706 gi|565378408|ref|XP_006355648.1| PREDICTED: clathrin heavy chain 1-like [Solanum tuberosum]	Solanum tuberosum	126
Cluster-33922.91779;orf1	len=768 frame:3 start:870 end:3173 gi|568215268|ref|NP_001275416.1| methionine synthase [Solanum tuberosum]>gi	Solanum tuberosum	265
Cluster-33922.84335;orf1	len=1014 frame:2 start:245 end:3286 gi|565402239|ref|XP_006366590.1| PREDICTED: aconitate hydratase 2, mitochondrial-like [Solanum tuberosum]	Solanum tuberosum	159
Cluster-33922.91215;orf1	len=639 frame:-1 start:2352 end:436 gi|720068696|ref|XP_010277194.1| PREDICTED: V-type proton ATPase catalytic subunit A [Nelumbo nucifera]	Nelumbo nucifera	197
Cluster-33922.84754;orf1	len=1223 frame:-2 start:4239 end:571 gi|747056720|ref|XP_011074632.1| PREDICTED: coatomer subunit alpha-1-like [Sesamum indicum]	Sesamum indicum	84
Cluster-33922.87774;orf1	len=657 frame:1 start:46 end:2016 gi|460401797|ref|XP_004246402.1| PREDICTED: heat shock cognate 70 kDa protein 2-like [Solanum lycopersicum]	Solanum lycopersicum	200
Cluster-33922.90169;orf1	len=2635 frame:2 start:236 end:8140 gi|731386596|ref|XP_010648947.1| PREDICTED: translational activator GCN1 [Vitis vinifera]>gi	Vitis vinifera	60
Cluster-33922.87242;orf1	len=811 frame:-3 start:2902 end:470 gi|848928489|ref|XP_012827826.1| PREDICTED: cell division cycle protein 48 homolog [Erythranthe guttatus]>gi	Erythranthe guttatus	95
Cluster-33922.63860;orf1	len=1339 frame:3 start:294 end:4310 gi|698502088|ref|XP_009796711.1| PREDICTED: tripeptidyl-peptidase 2 isoform X1 [Nicotiana sylvestris]	Nicotiana sylvestris	69
Cluster-33922.97832;orf1	len=1023 frame:-3 start:3625 end:557 gi|565400396|ref|XP_006365716.1| PREDICTED: 2-oxoglutarate dehydrogenase, mitochondrial-like isoform X1 [Solanum tuberosum]>gi	Solanum tuberosum	83
Cluster-33922.90816;orf1	len=1626 frame:2 start:236 end:5113 gi|225441236|ref|XP_002267056.1| PREDICTED: ferredoxin-dependent glutamate synthase, chloroplastic [Vitis vinifera]	Vitis vinifera	72
Cluster-33922.88261;orf1	len=561 frame:-2 start:1995 end:313 gi|460396104|ref|XP_004243619.1| PREDICTED: 2,3-bisphosphoglycerate-independent phosphoglycerate mutase [Solanum lycopersicum]	Solanum lycopersicum	97
Cluster-33922.66728;orf1	len=980 frame:-1 start:3483 end:544 gi|565391671|ref|XP_006361544.1| PREDICTED: villin-4-like [Solanum tuberosum]	Solanum tuberosum	66
Cluster-33922.88307;orf1	len=860 frame:1 start:214 end:2793 gi|565359565|ref|XP_006346577.1| PREDICTED: heat shock 70 kDa protein 15-like isoform X1 [Solanum tuberosum]>gi	Solanum tuberosum	90
Cluster-33922.77111;orf1	len=570 frame:-2 start:2543 end:834 gi|460386362|ref|XP_004238867.1| PREDICTED: ATP synthase subunit beta, mitochondrial-like [Solanum lycopersicum]	Solanum lycopersicum	259
Cluster-33922.90045;orf1	len=2174 frame:1 start:115 end:6636 gi|565368425|ref|XP_006350847.1| PREDICTED: U5 small nuclear ribonucleoprotein 200 kDa helicase-like [Solanum tuberosum]	Solanum tuberosum	60
Cluster-33922.82877;orf1	len=832 frame:-3 start:2826 end:331 gi|460385352|ref|XP_004238368.1| PREDICTED: endoplasmin homolog [Solanum lycopersicum]	Solanum lycopersicum	89
Cluster-33922.54096;orf1	len=689 frame:-1 start:2325 end:259 gi|565353800|ref|XP_006343810.1| PREDICTED: luminal-binding protein-like [Solanum tuberosum]	Solanum tuberosum	138
Cluster-33922.92326;orf1	len=513 frame:3 start:3 end:1541 gi|83284011|gb|ABC01913.1| catalase isozyme 1-like protein [Solanum tuberosum]	Solanum tuberosum	160
Cluster-33922.63648;orf1	len=581 frame:-3 start:1986 end:244 gi|698511124|ref|XP_009800688.1| PREDICTED: chaperonin CPN60-2, mitochondrial [Nicotiana sylvestris]	Nicotiana sylvestris	110
Cluster-33922.92007;orf1	len=771 frame:1 start:1 end:2313 gi|460388792|ref|XP_004240048.1| PREDICTED: transketolase, chloroplastic-like [Solanum lycopersicum]	Solanum lycopersicum	104
Cluster-33922.85141;orf1	len=920 frame:1 start:472 end:3231 gi|565382814|ref|XP_006357725.1| PREDICTED: dynamin-2A-like [Solanum tuberosum]	Solanum tuberosum	49
Cluster-33922.93078;orf1	len=888 frame:2 start:248 end:2911 gi|350538359|ref|NP_001234851.1| alpha-mannosidase precursor [Solanum lycopersicum]>gi	Solanum lycopersicum	123
Cluster-33922.99141;orf1	len=372 frame:-1 start:2998 end:1883 gi|823158759|ref|XP_012479216.1| PREDICTED: glyceraldehyde-3-phosphate dehydrogenase, cytosolic [Gossypium raimondii]>gi	Gossypium raimondii	281
Cluster-33922.89626;orf1	len=497 frame:1 start:31 end:1521 gi|76786466|gb|ABA54984.1| allene oxide syntase [Solanum tuberosum]	Solanum tuberosum	155
Cluster-33922.87023;orf1	len=1131 frame:3 start:180 end:3572 gi|698554589|ref|XP_009770259.1| PREDICTED: protein argonaute 1-like [Nicotiana sylvestris]	Nicotiana sylvestris	73
Cluster-33922.81956;orf2	len=674 frame:3 start:663 end:2684 gi|661898178|emb|CDO98145.1| unnamed protein product [Coffea canephora]	Coffea canephora	67
Cluster-33922.89444;orf1	len=394 frame:2 start:56 end:1237 gi|350539715|ref|NP_001233997.1| ribosomal protein L3 [Solanum lycopersicum]>gi	Solanum lycopersicum	64
Cluster-33922.77874;orf1	len=1421 frame:3 start:129 end:4391 gi|697152434|ref|XP_009630454.1| PREDICTED: probable phosphoribosylformylglycinamidine synthase, chloroplastic/mitochondrial [Nicotiana tomentosiformis]>gi	Nicotiana tomentosiformis	50
Cluster-33922.93133;orf1	len=554 frame:1 start:22 end:1683 gi|460373872|ref|XP_004232737.1| PREDICTED: pectinesterase-like [Solanum lycopersicum]	Solanum lycopersicum	278
Cluster-33922.87837;orf1	len=1896 frame:-2 start:6050 end:363 gi|729332318|ref|XP_010537099.1| PREDICTED: glutamate synthase 1 [NADH], chloroplastic isoform X1 [Tarenaya hassleriana]	Tarenaya hassleriana	46
Cluster-33922.80347;orf1	len=1133 frame:1 start:1 end:3399 gi|698459416|ref|XP_009781289.1| PREDICTED: valine--tRNA ligase-like [Nicotiana sylvestris]	Nicotiana sylvestris	54
Cluster-33922.89920;orf1	len=431 frame:-1 start:1293 end:1 gi|565348342|ref|XP_006341172.1| PREDICTED: enolase-like [Solanum tuberosum]	Solanum tuberosum	191
Cluster-33922.48569;orf1	len=1009 frame:1 start:100 end:3126 gi|130173|sp|P04045.2|PHSL1_SOLTU RecName: Full=Alpha-1,4 glucan phosphorylase L-1 isozyme, chloroplastic/amyloplastic; AltName: Full=Starch phosphorylase L-1; Flags: Precursor>gi|217999|dbj|BAA00407.1| alpha-glucan phosphorylase precursor [Solanum tuberosum]	Solanum tuberosum	64
Cluster-33922.73996;orf1	len=594 frame:2 start:152 end:1933 gi|698469313|ref|XP_009783552.1| PREDICTED: phosphoglucomutase, cytoplasmic-like isoform X2 [Nicotiana sylvestris]	Nicotiana sylvestris	91
Cluster-33922.74898;orf1	len=605 frame:-2 start:2138 end:324 gi|118480585|gb|ABI98681.2| cytosolic NADP-malic enzyme [Nicotiana tabacum]	Nicotiana tabacum	84
Cluster-33922.88355;orf1	len=754 frame:-1 start:2581 end:320 gi|460409554|ref|XP_004250203.1| PREDICTED: NADH dehydrogenase [ubiquinone] iron-sulfur protein 1, mitochondrial [Solanum lycopersicum]	Solanum lycopersicum	87
Cluster-33922.89736;orf1	len=709 frame:-3 start:2276 end:150 gi|460382460|ref|XP_004236957.1| PREDICTED: putative late blight resistance protein homolog R1A-3 [Solanum lycopersicum]>gi	Solanum lycopersicum	105
Cluster-33922.89663;orf1	len=1344 frame:2 start:3422 end:7453 gi|720079093|ref|XP_010241558.1| PREDICTED: pre-mRNA-processing-splicing factor 8-like [Nelumbo nucifera]	Nelumbo nucifera	38
Cluster-33922.86643;orf1	len=405 frame:3 start:3 end:1217 gi|460402404|ref|XP_004246702.1| PREDICTED: 60S ribosomal protein L4-like [Solanum lycopersicum]	Solanum lycopersicum	98
Cluster-33922.62759;orf1	len=899 frame:1 start:193 end:2889 gi|697111057|ref|XP_009609407.1| PREDICTED: coatomer subunit gamma [Nicotiana tomentosiformis]	Nicotiana tomentosiformis	59
Cluster-33922.80145;orf1	len=403 frame:-1 start:1253 end:45 gi|723717714|ref|XP_010324204.1| PREDICTED: phosphoglycerate kinase, cytosolic [Solanum lycopersicum]>gi	Solanum lycopersicum	114
Cluster-33922.85549;orf1	len=353 frame:-1 start:2046 end:988 gi|698583817|ref|XP_009778188.1| PREDICTED: fructose-bisphosphate aldolase cytoplasmic isozyme-like [Nicotiana sylvestris]	Nicotiana sylvestris	198
Cluster-33922.87639;orf1	len=453 frame:-2 start:1936 end:578 gi|729344728|ref|XP_010541344.1| PREDICTED: elongation factor 1-alpha [Tarenaya hassleriana]	Tarenaya hassleriana	216
Cluster-33922.102411;orf1	len=426 frame:3 start:3 end:1280 gi|316996023|dbj|BAD83524.2| ATP synthase F1 subunit 1 (mitochondrion) [Nicotiana tabacum]	Nicotiana tabacum	126
Cluster-33922.97604;orf1	len=500 frame:3 start:213 end:1712 gi|460386607|ref|XP_004238989.1| PREDICTED: 6-phosphogluconate dehydrogenase, decarboxylating 3 [Solanum lycopersicum]	Solanum lycopersicum	92
Cluster-33922.92546;orf1	len=645 frame:3 start:3 end:1937 gi|565393579|ref|XP_006362452.1| PREDICTED: probable inactive purple acid phosphatase 27-like [Solanum tuberosum]	Solanum tuberosum	114
Cluster-33922.84272;orf1	len=959 frame:1 start:913 end:3789 gi|460381756|ref|XP_004236608.1| PREDICTED: villin-2 [Solanum lycopersicum]	Solanum lycopersicum	61
Cluster-33922.112744;orf1	len=407 frame:2 start:23 end:1243 gi|565397485|ref|XP_006364324.1| PREDICTED: phospholipase A1-IIgamma-like [Solanum tuberosum]	Solanum tuberosum	100
Cluster-33922.85543;orf1	len=764 frame:-2 start:2790 end:499 gi|720059475|ref|XP_010274585.1| PREDICTED: 26S proteasome non-ATPase regulatory subunit 2 homolog A isoform X4 [Nelumbo nucifera]	Nelumbo nucifera	55
Cluster-33922.91755;orf1	len=536 frame:3 start:129 end:1736 gi|697130647|ref|XP_009619380.1| PREDICTED: pyruvate kinase, cytosolic isozyme isoform X2 [Nicotiana tomentosiformis]	Nicotiana tomentosiformis	112
Cluster-33922.75875;orf1	len=589 frame:-3 start:2108 end:342 gi|697159072|ref|XP_009588292.1| PREDICTED: T-complex protein 1 subunit gamma-like [Nicotiana tomentosiformis]	Nicotiana tomentosiformis	45
Cluster-33922.76825;orf1	len=740 frame:1 start:127 end:2346 gi|747050711|ref|XP_011071437.1| PREDICTED: glyoxysomal fatty acid beta-oxidation multifunctional protein MFP-a [Sesamum indicum]	Sesamum indicum	59
Cluster-33922.28916;orf1	len=816 frame:-2 start:2715 end:268 gi|565349633|ref|XP_006341794.1| PREDICTED: uncharacterized protein LOC102602329 [Solanum tuberosum]	Solanum tuberosum	71
Cluster-33922.97797;orf1	len=1125 frame:2 start:86 end:3460 gi|565393896|ref|XP_006362606.1| PREDICTED: leucine--tRNA ligase, cytoplasmic-like [Solanum tuberosum]	Solanum tuberosum	53
Cluster-33922.86895;orf1	len=709 frame:3 start:78 end:2204 gi|565365229|ref|XP_006349319.1| PREDICTED: stromal 70 kDa heat shock-related protein, chloroplastic-like [Solanum tuberosum]	Solanum tuberosum	57
Cluster-33922.84253;orf1	len=503 frame:-2 start:1533 end:25 gi|698507913|ref|XP_009799259.1| PREDICTED: protein disulfide-isomerase-like [Nicotiana sylvestris]	Nicotiana sylvestris	73
Cluster-33922.90643;orf1	len=499 frame:3 start:93 end:1589 gi|565397854|ref|XP_006364499.1| PREDICTED: V-type proton ATPase subunit B2-like isoform X1 [Solanum tuberosum]>gi	Solanum tuberosum	116
Cluster-33922.80552;orf1	len=1135 frame:2 start:2 end:3406 gi|341657646|gb|AEK86562.1| ubiquitin activating enzyme E1 [Camellia sinensis]	Camellia sinensis	50
Cluster-33922.82973;orf1	len=1257 frame:-3 start:4304 end:534 gi|747080718|ref|XP_011087618.1| PREDICTED: LOW QUALITY PROTEIN: cullin-associated NEDD8-dissociated protein 1 [Sesamum indicum]	Sesamum indicum	39
Cluster-33922.88312;orf1	len=498 frame:-3 start:1685 end:192 gi|685297556|ref|XP_009139575.1| PREDICTED: adenosylhomocysteinase 1 [Brassica rapa]	Brassica rapa	147
Cluster-33922.46934;orf1	len=622 frame:3 start:399 end:2264 gi|565341849|ref|XP_006338083.1| PREDICTED: glucose-6-phosphate isomerase 1, chloroplastic-like [Solanum tuberosum]	Solanum tuberosum	69
Cluster-33922.88586;orf1	len=379 frame:-2 start:1817 end:681 gi|209979576|gb|ACJ04737.1| actin [Sedum alfredii]	Sedum alfredii	160
Cluster-33922.105681;orf1	len=517 frame:-3 start:1738 end:188 gi|661877187|emb|CDP18933.1| unnamed protein product [Coffea canephora]	Coffea canephora	70
Cluster-33922.89728;orf1	len=736 frame:-2 start:2599 end:392 gi|565370175|ref|XP_006351702.1| PREDICTED: heat shock 70 kDa protein, mitochondrial-like [Solanum tuberosum]	Solanum tuberosum	82
Cluster-33922.111464;orf1	len=815 frame:1 start:94 end:2538 gi|565404143|ref|XP_006367508.1| PREDICTED: phospholipase D alpha 1-like isoform X1 [Solanum tuberosum]>gi	Solanum tuberosum	52
Cluster-33922.84912;orf1	len=927 frame:3 start:156 end:2936 gi|565368270|ref|XP_006350770.1| PREDICTED: eukaryotic translation initiation factor 3 subunit C-like [Solanum tuberosum]	Solanum tuberosum	38
Cluster-33922.84777;orf1	len=721 frame:2 start:182 end:2344 gi|565376237|ref|XP_006354613.1| PREDICTED: eukaryotic translation initiation factor 3 subunit B-like [Solanum tuberosum]	Solanum tuberosum	41
Cluster-33922.94448;orf1	len=1228 frame:-2 start:4076 end:393 gi|565378797|ref|XP_006355832.1| PREDICTED: nodal modulator 2-like [Solanum tuberosum]	Solanum tuberosum	38
Cluster-33922.91803;orf1	len=612 frame:-1 start:2133 end:298 gi|697167114|ref|XP_009592400.1| PREDICTED: ATP-citrate synthase beta chain protein 2 isoform X1 [Nicotiana tomentosiformis]>gi	Nicotiana tomentosiformis	95
Cluster-33922.52227;orf1	len=951 frame:3 start:1137 end:3989 gi|565344118|ref|XP_006339164.1| PREDICTED: coatomer subunit beta-1-like isoform X1 [Solanum tuberosum]>gi	Solanum tuberosum	51
Cluster-33922.83063;orf2	len=621 frame:1 start:967 end:2829 gi|350539986|ref|NP_001234856.1| linoleate 9S-lipoxygenase A [Solanum lycopersicum]>gi	Solanum lycopersicum	90
Cluster-33922.91281;orf1	len=667 frame:3 start:87 end:2087 gi|350538279|ref|NP_001234079.1| phosphoenolpyruvate carboxykinase [Solanum lycopersicum]>gi	Solanum lycopersicum	64
Cluster-33922.90239;orf1	len=1103 frame:-2 start:3496 end:188 gi|747076306|ref|XP_011085220.1| PREDICTED: DNA damage-binding protein 1 [Sesamum indicum]	Sesamum indicum	41
Cluster-33922.91991;orf1	len=885 frame:-3 start:3149 end:495 gi|460369091|ref|XP_004230397.1| PREDICTED: histidine--tRNA ligase [Solanum lycopersicum]	Solanum lycopersicum	44
Cluster-33922.77170;orf1	len=458 frame:1 start:64 end:1437 gi|460379537|ref|XP_004235518.1| PREDICTED: 26S protease regulatory subunit 7 homolog A isoform X1 [Solanum lycopersicum]	Solanum lycopersicum	47
Cluster-33922.94354;orf1	len=689 frame:1 start:349 end:2415 gi|854282314|ref|NP_001233925.2| alpha-L-arabinofuranosidase precursor [Solanum lycopersicum]>gi	Solanum lycopersicum	78
Cluster-33922.82744;orf1	len=580 frame:1 start:244 end:1983 gi|460400417|ref|XP_004245731.1| PREDICTED: hsp70-Hsp90 organizing protein 2 [Solanum lycopersicum]	Solanum lycopersicum	48
Cluster-33922.78426;orf1	len=703 frame:3 start:96 end:2204 gi|525314310|ref|NP_001266248.1| sulfite reductase [Solanum lycopersicum]>gi	Solanum lycopersicum	45
Cluster-33922.112207;orf1	len=1955 frame:-3 start:6588 end:724 gi|565400088|ref|XP_006365564.1| PREDICTED: nuclear pore membrane glycoprotein 210-like [Solanum tuberosum]	Solanum tuberosum	42
Cluster-33922.85096;orf1	len=643 frame:1 start:553 end:2481 gi|387538847|gb|AFJ79639.1| chloroplast polyphenol oxidase [Solanum melongena]	Solanum melongena	85
Cluster-33922.91054;orf1	len=1216 frame:1 start:121 end:3768 gi|848877084|ref|XP_012838986.1| PREDICTED: splicing factor 3B subunit 3-like [Erythranthe guttatus]>gi	Erythranthe guttatus	34
Cluster-33922.88847;orf1	len=478 frame:2 start:2 end:1435 gi|695101956|gb|AIS84174.1| beta-tubulin 7a [Linum usitatissimum]	Linum usitatissimum	114
Cluster-33922.112906;orf2	len=4054 frame:3 start:198 end:12359 gi|565385452|ref|XP_006358619.1| PREDICTED: uncharacterized protein LOC102583893 [Solanum tuberosum]	Solanum tuberosum	35
Cluster-33922.81417;orf1	len=930 frame:-1 start:3148 end:359 gi|697095108|ref|XP_009609691.1| PREDICTED: probable glucan 1,3-alpha-glucosidase [Nicotiana tomentosiformis]	Nicotiana tomentosiformis	42
Cluster-33922.79015;orf1	len=649 frame:2 start:2 end:1948 gi|84688910|gb|ABC61504.1| AGO4-1, partial [Nicotiana benthamiana]	Nicotiana benthamiana	52
Cluster-33922.69151;orf1	len=588 frame:3 start:75 end:1838 gi|747081925|ref|XP_011088260.1| PREDICTED: ferredoxin--nitrite reductase, chloroplastic [Sesamum indicum]	Sesamum indicum	61
Cluster-33922.71959;orf1	len=786 frame:1 start:46 end:2403 gi|565370952|ref|XP_006352077.1| PREDICTED: beta-D-xylosidase 1-like [Solanum tuberosum]	Solanum tuberosum	48
Cluster-33922.88142;orf1	len=423 frame:-2 start:5017 end:3749 gi|565348279|ref|XP_006341143.1| PREDICTED: APO protein 3, mitochondrial-like [Solanum tuberosum]	Solanum tuberosum	92
Cluster-33922.87206;orf1	len=321 frame:-3 start:1281 end:319 gi|8247363|emb|CAB92956.1| annexin p34 [Solanum tuberosum]>gi	Solanum tuberosum	76
Cluster-33922.90427;orf1	len=883 frame:-2 start:2651 end:3 gi|698514880|ref|XP_009802310.1| PREDICTED: alanine--tRNA ligase [Nicotiana sylvestris]	Nicotiana sylvestris	47
Cluster-33922.84920;orf1	len=710 frame:-1 start:2388 end:259 gi|565388532|ref|XP_006360030.1| PREDICTED: probable rhamnose biosynthetic enzyme 1-like isoform X1 [Solanum tuberosum]>gi	Solanum tuberosum	38
Cluster-33922.97053;orf1	len=495 frame:-2 start:1680 end:196 gi|565366479|ref|XP_006349915.1| PREDICTED: serine hydroxymethyltransferase 4-like [Solanum tuberosum]	Solanum tuberosum	59
Cluster-33922.86549;orf1	len=370 frame:-3 start:1436 end:327 gi|407948000|gb|AFU52655.1| beta-1,3-glucanase 22 [Solanum tuberosum]	Solanum tuberosum	202
Cluster-33922.85899;orf1	len=1430 frame:3 start:123 end:4412 gi|460388418|ref|XP_004239864.1| PREDICTED: pleiotropic drug resistance protein 1-like [Solanum lycopersicum]	Solanum lycopersicum	75
Cluster-33922.68053;orf1	len=755 frame:-3 start:2758 end:494 gi|697145268|ref|XP_009626763.1| PREDICTED: vesicle-fusing ATPase [Nicotiana tomentosiformis]	Nicotiana tomentosiformis	47
Cluster-33922.109826;orf1	len=468 frame:2 start:281 end:1684 gi|565354052|ref|XP_006343932.1| PREDICTED: monodehydroascorbate reductase, chloroplastic-like [Solanum tuberosum]	Solanum tuberosum	91
Cluster-33922.112780;orf1	len=728 frame:3 start:69 end:2252 gi|565369621|ref|XP_006351433.1| PREDICTED: uncharacterized protein LOC102598958 [Solanum tuberosum]	Solanum tuberosum	52
Cluster-33922.90892;orf1	len=549 frame:3 start:45 end:1691 gi|460387987|ref|XP_004239653.1| PREDICTED: aspartate--tRNA ligase, cytoplasmic [Solanum lycopersicum]	Solanum lycopersicum	36
Cluster-33922.80758;orf1	len=1161 frame:1 start:154 end:3636 gi|460368833|ref|XP_004230269.1| PREDICTED: topless-related protein 3 isoform X3 [Solanum lycopersicum]	Solanum lycopersicum	38
Cluster-33922.78435;orf1	len=510 frame:1 start:97 end:1626 gi|590697286|ref|XP_007045397.1| Glutamate decarboxylase 4 isoform 1 [Theobroma cacao]>gi	Theobroma cacao	84
Cluster-33922.86650;orf1	len=513 frame:-1 start:2331 end:793 gi|698522191|ref|XP_009757909.1| PREDICTED: pyruvate kinase, cytosolic isozyme [Nicotiana sylvestris]	Nicotiana sylvestris	84
Cluster-33922.90916;orf1	len=544 frame:-1 start:1998 end:367 gi|147765656|emb|CAN71501.1| hypothetical protein VITISV_006460 [Vitis vinifera]	Vitis vinifera	68
Cluster-33922.68775;orf1	len=929 frame:-3 start:3485 end:699 gi|565352373|ref|XP_006343119.1| PREDICTED: coatomer subunit beta'-2-like [Solanum tuberosum]	Solanum tuberosum	39
Cluster-33922.89958;orf1	len=542 frame:-3 start:1955 end:330 gi|747046452|ref|XP_011099718.1| PREDICTED: T-complex protein 1 subunit beta-like [Sesamum indicum]>gi	Sesamum indicum	47
Cluster-33922.93905;orf1	len=850 frame:1 start:1 end:2550 gi|460415877|ref|XP_004253280.1| PREDICTED: L-arabinokinase-like [Solanum lycopersicum]	Solanum lycopersicum	32
Cluster-33922.90910;orf1	len=874 frame:-3 start:2884 end:263 gi|747041246|ref|XP_011072042.1| PREDICTED: phospholipase D beta 1-like [Sesamum indicum]	Sesamum indicum	45
Cluster-33922.91875;orf1	len=282 frame:-3 start:1344 end:499 gi|460384004|ref|XP_004237705.1| PREDICTED: 40S ribosomal protein S2-3-like [Solanum lycopersicum]	Solanum lycopersicum	61
Cluster-33922.79492;orf1	len=831 frame:3 start:3 end:2495 gi|747084222|ref|XP_011089510.1| PREDICTED: protein TOC75-3, chloroplastic-like [Sesamum indicum]	Sesamum indicum	35
Cluster-33922.88165;orf1	len=362 frame:-3 start:2514 end:1429 gi|460406368|ref|XP_004248637.1| PREDICTED: endochitinase 4 [Solanum lycopersicum]	Solanum lycopersicum	374
Cluster-33922.86508;orf2	len=885 frame:-3 start:3755 end:1101 gi|747089240|ref|XP_011092249.1| PREDICTED: methionine S-methyltransferase-like isoform X1 [Sesamum indicum]	Sesamum indicum	58
Cluster-33922.71116;orf1	len=583 frame:3 start:51 end:1799 gi|848897922|ref|XP_012849059.1| PREDICTED: pyrophosphate--fructose 6-phosphate 1-phosphotransferase subunit beta [Erythranthe guttatus]>gi	Erythranthe guttatus	48
Cluster-33922.87553;orf1	len=425 frame:3 start:60 end:1334 gi|568815660|ref|NP_001275609.1| S-adenosylmethionine synthase 1 [Solanum tuberosum]>gi	Solanum tuberosum	57
Cluster-33922.42626;orf2	len=409 frame:2 start:509 end:1735 gi|661880141|emb|CDP16161.1| unnamed protein product [Coffea canephora]	Coffea canephora	53
Cluster-33922.96842;orf1	len=489 frame:-3 start:1828 end:362 gi|697166088|ref|XP_009591859.1| PREDICTED: UDP-glucose 6-dehydrogenase 3-like [Nicotiana tomentosiformis]>gi	Nicotiana tomentosiformis	51
Cluster-33922.87665;orf1	len=433 frame:2 start:737 end:2035 gi|565393170|ref|XP_006362255.1| PREDICTED: glutamate dehydrogenase-like [Solanum tuberosum]	Solanum tuberosum	89
Cluster-33922.86171;orf1	len=558 frame:-1 start:2094 end:421 gi|595923778|ref|XP_007214855.1| hypothetical protein PRUPE_ppa003903mg [Prunus persica]>gi	Prunus persica	53
Cluster-33922.71602;orf1	len=929 frame:1 start:1 end:2787 gi|698453698|ref|XP_009780013.1| PREDICTED: LOW QUALITY PROTEIN: carbamoyl-phosphate synthase large chain, chloroplastic-like [Nicotiana sylvestris]	Nicotiana sylvestris	37
Cluster-33922.107423;orf1	len=1110 frame:2 start:107 end:3436 gi|697133902|ref|XP_009620998.1| PREDICTED: glycine dehydrogenase (decarboxylating), mitochondrial [Nicotiana tomentosiformis]	Nicotiana tomentosiformis	45
Cluster-33922.94025;orf1	len=507 frame:-3 start:1771 end:251 gi|85036396|gb|ABC69046.1| cinnamic acid 4-hydroxylase [Solanum tuberosum]	Solanum tuberosum	37
Cluster-33922.88039;orf1	len=421 frame:2 start:2 end:1264 gi|848895109|ref|XP_012847595.1| PREDICTED: LOW QUALITY PROTEIN: pyruvate dehydrogenase E1 component subunit alpha, mitochondrial [Erythranthe guttatus]	Erythranthe guttatus	56
Cluster-33922.85040;orf1	len=570 frame:-1 start:2243 end:534 gi|566167613|ref|XP_006384733.1| chaperonin family protein [Populus trichocarpa]>gi	Populus trichocarpa	47
Cluster-33922.84146;orf1	len=574 frame:1 start:127 end:1848 gi|643717185|gb|KDP28811.1| hypothetical protein JCGZ_14582 [Jatropha curcas]	Jatropha curcas	56
Cluster-33922.59617;orf1	len=589 frame:2 start:2 end:1768 gi|460367601|ref|XP_004229661.1| PREDICTED: subtilisin-like protease [Solanum lycopersicum]	Solanum lycopersicum	58
Cluster-33922.120219;orf1	len=600 frame:2 start:2 end:1801 gi|565370398|ref|XP_006351808.1| PREDICTED: beta-xylosidase/alpha-L-arabinofuranosidase 2-like [Solanum tuberosum]	Solanum tuberosum	67
Cluster-33922.71415;orf2	len=407 frame:1 start:1 end:1221 gi|34582500|sp|Q9SC19.2|UPTG1_SOLTU RecName: Full=Alpha-1,4-glucan-protein synthase [UDP-forming] 1; AltName: Full=Reversibly glycosylated polypeptide 1; Short=RGP1; AltName: Full=UDP-glucose:protein transglucosylase 1; Short=UPTG 1>gi	UPTG1	47
Cluster-33922.88883;orf1	len=340 frame:1 start:187 end:1206 gi|565361107|ref|XP_006347302.1| PREDICTED: fructokinase-2 [Solanum tuberosum]>gi	Solanum tuberosum	96
Cluster-33922.94892;orf1	len=912 frame:1 start:499 end:3234 gi|565388301|ref|XP_006359917.1| PREDICTED: probable linoleate 9S-lipoxygenase 5-like isoform X1 [Solanum tuberosum]	Solanum tuberosum	48
Cluster-33922.96464;orf1	len=572 frame:-3 start:2200 end:485 gi|565351382|ref|XP_006342637.1| PREDICTED: polyadenylate-binding protein 8-like [Solanum tuberosum]	Solanum tuberosum	43
Cluster-33922.88511;orf1	len=1150 frame:-1 start:4775 end:1326 gi|565346032|ref|XP_006340074.1| PREDICTED: importin-5-like [Solanum tuberosum]	Solanum tuberosum	49
Cluster-33922.89693;orf1	len=384 frame:-2 start:1421 end:270 gi|734418018|gb|KHN39326.1| Eukaryotic initiation factor 4A-10 [Glycine soja]	Glycine soja	64
Cluster-33922.81950;orf2	len=1671 frame:2 start:86 end:5098 gi|565371453|ref|XP_006352318.1| PREDICTED: sister chromatid cohesion protein PDS5 homolog B-like isoform X1 [Solanum tuberosum]	Solanum tuberosum	41
Cluster-33922.91566;orf1	len=757 frame:-3 start:3751 end:1481 gi|723727556|ref|XP_010325878.1| PREDICTED: LOW QUALITY PROTEIN: eukaryotic translation initiation factor 3 subunit A-like [Solanum lycopersicum]	Solanum lycopersicum	38
Cluster-33922.97714;orf1	len=456 frame:2 start:8 end:1375 gi|565382668|ref|XP_006357655.1| PREDICTED: acetyl-CoA acetyltransferase, cytosolic 1-like [Solanum tuberosum]	Solanum tuberosum	72
Cluster-33922.70615;orf1	len=928 frame:-1 start:3141 end:358 gi|698566086|ref|XP_009773414.1| PREDICTED: uncharacterized protein LOC104223642 isoform X1 [Nicotiana sylvestris]	Nicotiana sylvestris	36
Cluster-33922.84538;orf1	len=540 frame:-1 start:2779 end:1160 gi|460379602|ref|XP_004235550.1| PREDICTED: aldehyde dehydrogenase family 7 member B4 [Solanum lycopersicum]>gi	Solanum lycopersicum	52
Cluster-33922.88617;orf2	len=4055 frame:1 start:223 end:12387 gi|565342369|ref|XP_006338329.1| PREDICTED: auxin transport protein BIG-like [Solanum tuberosum]	Solanum tuberosum	41
Cluster-33922.80470;orf1	len=787 frame:-3 start:2607 end:247 gi|565345478|ref|XP_006339823.1| PREDICTED: subtilisin-like protease-like [Solanum tuberosum]	Solanum tuberosum	61
Cluster-33922.68289;orf1	len=485 frame:-2 start:1744 end:290 gi|460380062|ref|XP_004235777.1| PREDICTED: T-complex protein 1 subunit delta [Solanum lycopersicum]	Solanum lycopersicum	48
Cluster-33922.89301;orf1	len=841 frame:-2 start:2884 end:362 gi|697118828|ref|XP_009613354.1| PREDICTED: probable galactinol--sucrose galactosyltransferase 6 [Nicotiana tomentosiformis]	Nicotiana tomentosiformis	35
Cluster-33922.104389;orf2	len=1214 frame:-1 start:4055 end:414 gi|565371554|ref|XP_006352368.1| PREDICTED: isoleucine--tRNA ligase, cytoplasmic-like isoform X1 [Solanum tuberosum]	Solanum tuberosum	33
Cluster-33922.68786;orf1	len=1126 frame:2 start:716 end:4093 gi|350536201|ref|NP_001234490.1| alternative transcript type 3 [Solanum lycopersicum]>gi	Solanum lycopersicum	39
Cluster-33922.86474;orf1	len=423 frame:-3 start:1601 end:333 gi|514766634|ref|XP_004966044.1| PREDICTED: elongation factor 1-gamma 3-like [Setaria italica]	Setaria italica	78
Cluster-33922.90603;orf1	len=640 frame:-1 start:2462 end:543 gi|568214948|ref|NP_001275278.1| NAD-dependent malic enzyme 62 kDa isoform, mitochondrial [Solanum tuberosum]>gi	Solanum tuberosum	45
Cluster-33922.105330;orf1	len=550 frame:-2 start:2718 end:1069 gi|460379555|ref|XP_004235527.1| PREDICTED: alanine aminotransferase 2-like [Solanum lycopersicum]>gi	Solanum lycopersicum	58
Cluster-33922.91424;orf1	len=1837 frame:3 start:39 end:5549 gi|565358551|ref|XP_006346090.1| PREDICTED: proteasome activator subunit 4-like [Solanum tuberosum]	Solanum tuberosum	34
Cluster-33922.85091;orf1	len=346 frame:3 start:90 end:1127 gi|727569947|ref|XP_010457484.1| PREDICTED: malate dehydrogenase, cytoplasmic 1-like [Camelina sativa]	Camelina sativa	114
Cluster-33922.41260;orf1	len=449 frame:-2 start:1578 end:232 gi|565361834|ref|XP_006347658.1| PREDICTED: protein ASPARTIC PROTEASE IN GUARD CELL 2-like [Solanum tuberosum]	Solanum tuberosum	115
Cluster-33922.85931;orf1	len=447 frame:1 start:79 end:1419 gi|697133743|ref|XP_009620915.1| PREDICTED: guanosine nucleotide diphosphate dissociation inhibitor 2-like [Nicotiana tomentosiformis]>gi	Nicotiana tomentosiformis	50
Cluster-33922.99988;orf1	len=522 frame:2 start:137 end:1702 gi|723694786|ref|XP_010320237.1| PREDICTED: serine hydroxymethyltransferase, mitochondrial-like [Solanum lycopersicum]	Solanum lycopersicum	40
Cluster-33922.80299;orf1	len=635 frame:2 start:209 end:2113 gi|698497360|ref|XP_009794665.1| PREDICTED: succinate dehydrogenase [ubiquinone] flavoprotein subunit 1, mitochondrial isoform X2 [Nicotiana sylvestris]	Nicotiana sylvestris	53
Cluster-33922.99922;orf1	len=988 frame:-2 start:3301 end:338 gi|723728084|ref|XP_010325953.1| PREDICTED: ER membrane protein complex subunit 1 [Solanum lycopersicum]	Solanum lycopersicum	34
Cluster-33922.88464;orf1	len=616 frame:-2 start:2106 end:259 gi|565364280|ref|XP_006348854.1| PREDICTED: ketol-acid reductoisomerase, chloroplastic-like [Solanum tuberosum]	Solanum tuberosum	59
Cluster-33922.87172;orf1	len=459 frame:-3 start:1758 end:382 gi|697147335|ref|XP_009627823.1| PREDICTED: uncharacterized protein LOC104118307 [Nicotiana tomentosiformis]	Nicotiana tomentosiformis	66
Cluster-33922.90941;orf1	len=430 frame:1 start:1018 end:2307 gi|698486882|ref|XP_009790136.1| PREDICTED: tubulin alpha chain [Nicotiana sylvestris]	Nicotiana sylvestris	110
Cluster-33922.80982;orf1	len=487 frame:-3 start:1734 end:274 gi|747066917|ref|XP_011080157.1| PREDICTED: 26S proteasome regulatory subunit 4 homolog A [Sesamum indicum]>gi	Sesamum indicum	55
Cluster-33922.88743;orf1	len=505 frame:-3 start:3095 end:1581 gi|697114820|ref|XP_009611330.1| PREDICTED: putative proline--tRNA ligase C19C7.06 [Nicotiana tomentosiformis]>gi	Nicotiana tomentosiformis	54
Cluster-33922.68739;orf1	len=848 frame:-1 start:2996 end:453 gi|565394728|ref|XP_006363008.1| PREDICTED: endoplasmin homolog [Solanum tuberosum]	Solanum tuberosum	45
Cluster-33922.49920;orf1	len=511 frame:-2 start:2027 end:495 gi|350538647|ref|NP_001233841.1| succinic semialdehyde dehydrogenase isoform a [Solanum lycopersicum]>gi	Solanum lycopersicum	46
Cluster-33922.79090;orf1	len=896 frame:1 start:277 end:2964 gi|565383152|ref|XP_006357886.1| PREDICTED: heat shock 70 kDa protein 17-like [Solanum tuberosum]	Solanum tuberosum	44
Cluster-33922.81792;orf1	len=443 frame:-2 start:1699 end:371 gi|350540010|ref|NP_001234609.1| prephenate aminotransferase [Solanum lycopersicum]>gi	Solanum lycopersicum	59
Cluster-33922.86847;orf1	len=795 frame:-1 start:2697 end:313 gi|747068230|ref|XP_011080865.1| PREDICTED: neutral ceramidase isoform X1 [Sesamum indicum]	Sesamum indicum	42
Cluster-33922.114944;orf1	len=415 frame:3 start:18 end:1262 gi|460368893|ref|XP_004230299.1| PREDICTED: calreticulin [Solanum lycopersicum]	Solanum lycopersicum	69
Cluster-33922.93028;orf1	len=472 frame:-3 start:1678 end:263 gi|565366863|ref|XP_006350101.1| PREDICTED: leucine aminopeptidase 2, chloroplastic-like [Solanum tuberosum]	Solanum tuberosum	91
Cluster-33922.89710;orf1	len=737 frame:-1 start:2212 end:2 gi|460369047|ref|XP_004230376.1| PREDICTED: probable glutamate--tRNA ligase, cytoplasmic [Solanum lycopersicum]	Solanum lycopersicum	33
Cluster-33922.86654;orf1	len=570 frame:-3 start:2056 end:347 gi|565395299|ref|XP_006363279.1| PREDICTED: uncharacterized LOC102577618 [Solanum tuberosum]	Solanum tuberosum	36
Cluster-33922.82394;orf1	len=587 frame:-1 start:2313 end:553 gi|697185075|ref|XP_009601559.1| PREDICTED: 2-hydroxyacyl-CoA lyase [Nicotiana tomentosiformis]	Nicotiana tomentosiformis	27
Cluster-33922.89646;orf1	len=870 frame:-1 start:2783 end:174 gi|460376520|ref|XP_004234046.1| PREDICTED: putative late blight resistance protein homolog R1A-3 [Solanum lycopersicum]	Solanum lycopersicum	31
Cluster-33922.88169;orf1	len=1483 frame:-2 start:4661 end:213 gi|565384742|ref|XP_006358283.1| PREDICTED: nuclear pore complex protein Nup155-like [Solanum tuberosum]	Solanum tuberosum	31
Cluster-33922.86978;orf1	len=497 frame:1 start:85 end:1575 gi|629089142|gb|KCW55395.1| hypothetical protein EUGRSUZ_I01306 [Eucalyptus grandis]	Eucalyptus grandis	50
Cluster-33922.107258;orf1	len=255 frame:1 start:40 end:804 gi|565386844|ref|XP_006359218.1| PREDICTED: expansin-like B1-like [Solanum tuberosum]	Solanum tuberosum	86
Cluster-33922.67292;orf1	len=598 frame:-2 start:2163 end:370 gi|565373906|ref|XP_006353507.1| PREDICTED: mitochondrial-processing peptidase subunit alpha-like [Solanum tuberosum]	Solanum tuberosum	82
Cluster-33922.127519;orf1	len=648 frame:2 start:2 end:1945 gi|698520676|ref|XP_009757149.1| PREDICTED: lysosomal beta glucosidase-like [Nicotiana sylvestris]	Nicotiana sylvestris	40
Cluster-33922.66783;orf1	len=498 frame:-2 start:1778 end:285 gi|460386730|ref|XP_004239049.1| PREDICTED: argininosuccinate synthase, chloroplastic [Solanum lycopersicum]	Solanum lycopersicum	39
Cluster-33922.85006;orf1	len=2052 frame:3 start:183 end:6338 gi|565368101|ref|XP_006350691.1| PREDICTED: nuclear-pore anchor-like isoform X1 [Solanum tuberosum]	Solanum tuberosum	34
Cluster-33922.96387;orf1	len=1922 frame:-3 start:6098 end:333 gi|697108788|ref|XP_009608251.1| PREDICTED: callose synthase 9 [Nicotiana tomentosiformis]	Nicotiana tomentosiformis	28
Cluster-33922.100452;orf1	len=537 frame:-2 start:1933 end:323 gi|147765656|emb|CAN71501.1| hypothetical protein VITISV_006460 [Vitis vinifera]	Vitis vinifera	48
Cluster-33922.75725;orf1	len=762 frame:3 start:153 end:2438 gi|565399958|ref|XP_006365506.1| PREDICTED: phospholipase A-2-activating protein-like [Solanum tuberosum]	Solanum tuberosum	30
Cluster-33922.72728;orf1	len=900 frame:-3 start:3033 end:334 gi|565390429|ref|XP_006360940.1| PREDICTED: beta-galactosidase 9-like [Solanum tuberosum]	Solanum tuberosum	49
Cluster-33922.81113;orf1	len=375 frame:1 start:3352 end:4476 gi|565355297|ref|XP_006344529.1| PREDICTED: ferredoxin--NADP reductase, root-type isozyme, chloroplastic-like [Solanum tuberosum]	Solanum tuberosum	33
Cluster-33922.84789;orf1	len=277 frame:2 start:2 end:832 gi|565375198|ref|XP_006354121.1| PREDICTED: isocitrate dehydrogenase [NADP]-like [Solanum tuberosum]	Solanum tuberosum	65
Cluster-33922.90652;orf1	len=1005 frame:1 start:1 end:3015 gi|697119871|ref|XP_009613895.1| PREDICTED: 116 kDa U5 small nuclear ribonucleoprotein component-like [Nicotiana tomentosiformis]	Nicotiana tomentosiformis	34
Cluster-33922.120290;orf1	len=387 frame:1 start:58 end:1218 gi|568862885|ref|XP_006484900.1| PREDICTED: 3-hydroxyisobutyryl-CoA hydrolase-like protein 5-like isoform X1 [Citrus sinensis]	Citrus sinensis	34
Cluster-33922.67492;orf1	len=882 frame:-1 start:2773 end:128 gi|460414999|ref|XP_004252848.1| PREDICTED: uncharacterized protein LOC101244563 [Solanum lycopersicum]	Solanum lycopersicum	48
Cluster-33922.57445;orf1	len=881 frame:2 start:416 end:3058 gi|565346198|ref|XP_006340153.1| PREDICTED: beta-galactosidase 8-like [Solanum tuberosum]	Solanum tuberosum	55
Cluster-33922.94593;orf1	len=632 frame:1 start:1 end:1896 gi|747053642|ref|XP_011072990.1| PREDICTED: 66 kDa stress protein-like [Sesamum indicum]	Sesamum indicum	38
Cluster-33922.87064;orf1	len=423 frame:1 start:1 end:1269 gi|568214332|ref|NP_001275285.1| ADP,ATP carrier protein, mitochondrial [Solanum tuberosum]>gi	Solanum tuberosum	82
Cluster-33922.86288;orf1	len=407 frame:-3 start:2700 end:1480 gi|157042755|gb|ABV02029.1| sucrose sythase [Nicotiana langsdorffii x Nicotiana sanderae]	Nicotiana langsdorffii x Nicotiana sanderae	68
Cluster-33922.81318;orf1	len=1063 frame:-1 start:3849 end:661 gi|565383392|ref|XP_006358001.1| PREDICTED: putative calcium-transporting ATPase 11, plasma membrane-type-like [Solanum tuberosum]	Solanum tuberosum	34
Cluster-33922.91638;orf1	len=694 frame:-3 start:2421 end:340 gi|565397038|ref|XP_006364109.1| PREDICTED: acyl-coenzyme A oxidase 3, peroxisomal-like isoform X2 [Solanum tuberosum]	Solanum tuberosum	49
Cluster-33922.91367;orf1	len=733 frame:1 start:172 end:2370 gi|460396041|ref|XP_004243588.1| PREDICTED: long chain acyl-CoA synthetase 8-like [Solanum lycopersicum]>gi	Solanum lycopersicum	37
Cluster-33922.97793;orf1	len=802 frame:-3 start:2615 end:210 gi|697144242|ref|XP_009626236.1| PREDICTED: glutamine--tRNA ligase [Nicotiana tomentosiformis]	Nicotiana tomentosiformis	29
Cluster-33922.90134;orf1	len=537 frame:3 start:72 end:1682 gi|565394185|ref|XP_006362741.1| PREDICTED: protein argonaute 4-like [Solanum tuberosum]	Solanum tuberosum	52
Cluster-33922.63892;orf1	len=649 frame:3 start:246 end:2192 gi|460365419|ref|XP_004228600.1| PREDICTED: formate--tetrahydrofolate ligase [Solanum lycopersicum]	Solanum lycopersicum	39
Cluster-33922.87238;orf1	len=1008 frame:-1 start:3397 end:374 gi|565389215|ref|XP_006360355.1| PREDICTED: 26S proteasome non-ATPase regulatory subunit 1 homolog A-like [Solanum tuberosum]	Solanum tuberosum	48
Cluster-33922.79263;orf1	len=500 frame:-1 start:1838 end:339 gi|697123721|ref|XP_009615859.1| PREDICTED: NADH dehydrogenase [ubiquinone] flavoprotein 1, mitochondrial-like [Nicotiana tomentosiformis]	Nicotiana tomentosiformis	40
Cluster-33922.88081;orf1	len=617 frame:2 start:434 end:2284 gi|565360657|ref|XP_006347083.1| PREDICTED: polyphenol oxidase, chloroplastic-like [Solanum tuberosum]	Solanum tuberosum	86
Cluster-33922.86964;orf1	len=889 frame:-2 start:3112 end:446 gi|350534654|ref|NP_001233896.1| trehalose-6-phosphate synthase [Solanum lycopersicum]>gi	Solanum lycopersicum	28
Cluster-33922.79906;orf1	len=453 frame:-1 start:1359 end:1 gi|565361079|ref|XP_006347288.1| PREDICTED: lysine--tRNA ligase-like [Solanum tuberosum]	Solanum tuberosum	38
Cluster-33922.86253;orf1	len=499 frame:1 start:190 end:1686 gi|565353245|ref|XP_006343543.1| PREDICTED: xylose isomerase-like [Solanum tuberosum]	Solanum tuberosum	53
Cluster-33922.76694;orf1	len=492 frame:1 start:1 end:1476 gi|565399160|ref|XP_006365126.1| PREDICTED: diaminopimelate decarboxylase 1, chloroplastic-like [Solanum tuberosum]	Solanum tuberosum	26
Cluster-33922.108217;orf1	len=1076 frame:-3 start:3780 end:553 gi|743849526|ref|XP_011028491.1| PREDICTED: AP-4 complex subunit epsilon [Populus euphratica]	Populus euphratica	28
Cluster-33922.86808;orf1	len=253 frame:3 start:138 end:896 gi|565350814|ref|XP_006342357.1| PREDICTED: 40S ribosomal protein S3-2-like [Solanum tuberosum]	Solanum tuberosum	45
Cluster-33922.86660;orf1	len=174 frame:2 start:44 end:565 gi|697113564|ref|XP_009610666.1| PREDICTED: peptidyl-prolyl cis-trans isomerase [Nicotiana tomentosiformis]	Nicotiana tomentosiformis	110
Cluster-33922.88164;orf1	len=1024 frame:2 start:44 end:3115 gi|565372996|ref|XP_006353071.1| PREDICTED: protein argonaute 2-like [Solanum tuberosum]	Solanum tuberosum	29
Cluster-33922.95512;orf1	len=1616 frame:-3 start:5145 end:298 gi|565342125|ref|XP_006338212.1| PREDICTED: uncharacterized protein LOC102587522 [Solanum tuberosum]	Solanum tuberosum	31
Cluster-33922.108655;orf1	len=327 frame:1 start:103 end:1083 gi|697169432|ref|XP_009593609.1| PREDICTED: annexin D2-like [Nicotiana tomentosiformis]>gi	Nicotiana tomentosiformis	35
Cluster-33922.53862;orf1	len=396 frame:1 start:220 end:1407 gi|460386382|ref|XP_004238877.1| PREDICTED: probable fructose-bisphosphate aldolase 3, chloroplastic [Solanum lycopersicum]	Solanum lycopersicum	58
Cluster-33922.68641;orf1	len=1510 frame:3 start:159 end:4688 gi|565381253|ref|XP_006356990.1| PREDICTED: ABC transporter C family member 14-like [Solanum tuberosum]	Solanum tuberosum	30
Cluster-33922.87321;orf1	len=536 frame:2 start:2 end:1609 gi|460380312|ref|XP_004235901.1| PREDICTED: glycerol kinase [Solanum lycopersicum]	Solanum lycopersicum	40
Cluster-33922.100413;orf1	len=1003 frame:-2 start:3615 end:607 gi|525314446|ref|NP_001266022.1| Hop-interacting protein THI140 [Solanum lycopersicum]>gi	Solanum lycopersicum	35
Cluster-33922.87249;orf3	len=445 frame:1 start:1309 end:2643 gi|565398052|ref|XP_006364594.1| PREDICTED: pentatricopeptide repeat-containing protein At3g47530-like [Solanum tuberosum]	Solanum tuberosum	60
Cluster-33922.68999;orf1	len=350 frame:-2 start:2148 end:1099 gi|565398495|ref|XP_006364810.1| PREDICTED: nitrile-specifier protein 5-like [Solanum tuberosum]	Solanum tuberosum	63
Cluster-33922.137126;orf1	len=576 frame:3 start:3 end:1730 gi|460415574|ref|XP_004253133.1| PREDICTED: L-ascorbate oxidase homolog [Solanum lycopersicum]	Solanum lycopersicum	40
Cluster-33922.101704;orf1	len=504 frame:-3 start:1835 end:324 gi|698494221|ref|XP_009793318.1| PREDICTED: dihydrolipoyl dehydrogenase, mitochondrial [Nicotiana sylvestris]	Nicotiana sylvestris	90
Cluster-33922.88560;orf1	len=505 frame:-3 start:2042 end:528 gi|565389223|ref|XP_006360359.1| PREDICTED: glutathione reductase, cytosolic-like isoform X1 [Solanum tuberosum]>gi	Solanum tuberosum	53
Cluster-33922.91372;orf1	len=1104 frame:3 start:21 end:3332 gi|747081959|ref|XP_011088279.1| PREDICTED: presequence protease 1, chloroplastic/mitochondrial-like [Sesamum indicum]	Sesamum indicum	27
Cluster-33922.123467;orf1	len=553 frame:-1 start:1773 end:115 gi|460365268|ref|XP_004228525.1| PREDICTED: biotin carboxylase 1, chloroplastic [Solanum lycopersicum]	Solanum lycopersicum	34
Cluster-33922.86127;orf1	len=372 frame:3 start:1020 end:2135 gi|723711010|ref|XP_010323009.1| PREDICTED: succinyl-CoA ligase [ADP-forming] subunit beta, mitochondrial isoform X1 [Solanum lycopersicum]	Solanum lycopersicum	36
Cluster-33922.39630;orf1	len=594 frame:1 start:34 end:1815 gi|747099601|ref|XP_011097857.1| PREDICTED: imidazole glycerol phosphate synthase hisHF, chloroplastic [Sesamum indicum]>gi	Sesamum indicum	27
Cluster-33922.82836;orf1	len=498 frame:-2 start:1875 end:382 gi|460370427|ref|XP_004231054.1| PREDICTED: probable 26S proteasome non-ATPase regulatory subunit 3 [Solanum lycopersicum]	Solanum lycopersicum	34
Cluster-33922.68287;orf1	len=348 frame:2 start:101 end:1144 gi|565352690|ref|XP_006343273.1| PREDICTED: suberization-associated anionic peroxidase 2-like [Solanum tuberosum]	Solanum tuberosum	138
Cluster-33922.55185;orf1	len=842 frame:2 start:113 end:2638 gi|697124357|ref|XP_009616171.1| PREDICTED: ubiquitin carboxyl-terminal hydrolase 14-like isoform X1 [Nicotiana tomentosiformis]	Nicotiana tomentosiformis	40
Cluster-33922.80940;orf1	len=330 frame:3 start:66 end:1055 gi|565403661|ref|XP_006367274.1| PREDICTED: peroxidase 3-like [Solanum tuberosum]	Solanum tuberosum	116
Cluster-33922.95965;orf1	len=535 frame:2 start:50 end:1654 gi|460385976|ref|XP_004238676.1| PREDICTED: aldehyde dehydrogenase family 2 member B7, mitochondrial [Solanum lycopersicum]	Solanum lycopersicum	46
Cluster-33922.86220;orf1	len=291 frame:-2 start:1209 end:337 gi|356515770|ref|XP_003526571.1| PREDICTED: 14-3-3-like protein-like [Glycine max]	Glycine max	59
Cluster-33922.56152;orf1	len=1089 frame:-3 start:3703 end:437 gi|723711896|ref|XP_010323145.1| PREDICTED: auto-inhibited Ca2 -transporting ATPase 10 isoform X1 [Solanum lycopersicum]>gi	Solanum lycopersicum	32
Cluster-33922.87632;orf1	len=924 frame:-1 start:3138 end:367 gi|460400121|ref|XP_004245584.1| PREDICTED: beta-adaptin-like protein C [Solanum lycopersicum]	Solanum lycopersicum	33
Cluster-33922.84286;orf1	len=1180 frame:-1 start:4064 end:525 gi|460368408|ref|XP_004230059.1| PREDICTED: probable manganese-transporting ATPase PDR2 [Solanum lycopersicum]	Solanum lycopersicum	27
Cluster-33922.85873;orf1	len=442 frame:3 start:3 end:1328 gi|255578685|ref|XP_002530202.1| aspartate aminotransferase, putative [Ricinus communis]>gi	Ricinus communis	41
Cluster-33922.87176;orf1	len=350 frame:-2 start:1461 end:412 gi|21388544|emb|CAD33240.1| putative mitochondrial NAD-dependent malate dehydrogenase [Solanum tuberosum]	Solanum tuberosum	101
Cluster-33922.93247;orf1	len=531 frame:-1 start:1781 end:189 gi|565390388|ref|XP_006360921.1| PREDICTED: selenium-binding protein 1-like [Solanum tuberosum]	Solanum tuberosum	36
Cluster-33922.88866;orf1	len=1360 frame:3 start:159 end:4238 gi|697175027|ref|XP_009596449.1| PREDICTED: eukaryotic translation initiation factor 5B-like [Nicotiana tomentosiformis]	Nicotiana tomentosiformis	24
Cluster-33922.102084;orf1	len=557 frame:1 start:1 end:1671 gi|565399737|ref|XP_006365403.1| PREDICTED: eukaryotic peptide chain release factor GTP-binding subunit ERF3A-like isoform X2 [Solanum tuberosum]	Solanum tuberosum	32
Cluster-33922.91570;orf1	len=620 frame:-1 start:2307 end:448 gi|565350412|ref|XP_006342163.1| PREDICTED: dolichyl-diphosphooligosaccharide--protein glycosyltransferase subunit 1A-like [Solanum tuberosum]	Solanum tuberosum	27
Cluster-33922.38076;orf1	len=464 frame:1 start:1 end:1392 gi|698574686|ref|XP_009775727.1| PREDICTED: delta(24)-sterol reductase-like [Nicotiana sylvestris]	Nicotiana sylvestris	42
Cluster-33922.67918;orf1	len=297 frame:1 start:58 end:948 gi|565362787|ref|XP_006348126.1| PREDICTED: lactoylglutathione lyase-like isoform X1 [Solanum tuberosum]>gi	Solanum tuberosum	53
Cluster-33922.85001;orf1	len=476 frame:-1 start:2235 end:808 gi|747099149|ref|XP_011097618.1| PREDICTED: alanine--glyoxylate aminotransferase 2 homolog 1, mitochondrial-like [Sesamum indicum]	Sesamum indicum	31
Cluster-33922.79647;orf1	len=534 frame:-3 start:1934 end:333 gi|565365233|ref|XP_006349321.1| PREDICTED: coatomer subunit delta-like isoform X1 [Solanum tuberosum]>gi	Solanum tuberosum	54
Cluster-33922.40038;orf1	len=627 frame:-3 start:2382 end:502 gi|460368885|ref|XP_004230295.1| PREDICTED: dihydrolipoyl dehydrogenase 2, chloroplastic-like [Solanum lycopersicum]	Solanum lycopersicum	33
Cluster-33922.85279;orf1	len=397 frame:2 start:68 end:1258 gi|568313040|ref|NP_001274827.1| formate dehydrogenase, mitochondrial precursor [Solanum tuberosum]>gi	Solanum tuberosum	82
Cluster-33922.99286;orf1	len=983 frame:-1 start:2951 end:3 gi|697126312|ref|XP_009617189.1| PREDICTED: protease Do-like 7 [Nicotiana tomentosiformis]	Nicotiana tomentosiformis	33
Cluster-33922.79095;orf1	len=457 frame:1 start:1 end:1371 gi|698497140|ref|XP_009794575.1| PREDICTED: threonine--tRNA ligase, mitochondrial [Nicotiana sylvestris]	Nicotiana sylvestris	30
Cluster-33922.92132;orf1	len=272 frame:-1 start:1086 end:271 gi|460397234|ref|XP_004244173.1| PREDICTED: 60S ribosomal protein L8-like [Solanum lycopersicum]	Solanum lycopersicum	48
Cluster-33922.82545;orf1	len=541 frame:-2 start:2661 end:1039 gi|565348933|ref|XP_006341454.1| PREDICTED: calnexin homolog [Solanum tuberosum]	Solanum tuberosum	50
Cluster-33922.81477;orf1	len=431 frame:-3 start:1745 end:453 gi|719962989|ref|XP_010248392.1| PREDICTED: pyruvate kinase, cytosolic isozyme [Nelumbo nucifera]>gi	Nelumbo nucifera	65
Cluster-33922.96400;orf1	len=511 frame:1 start:211 end:1743 gi|460397090|ref|XP_004244101.1| PREDICTED: dihydrolipoyllysine-residue succinyltransferase component of 2-oxoglutarate dehydrogenase complex 2, mitochondrial-like [Solanum lycopersicum]	Solanum lycopersicum	42
Cluster-33922.84185;orf1	len=425 frame:3 start:234 end:1508 gi|460374288|ref|XP_004232943.1| PREDICTED: phospholipase A1-II 1 [Solanum lycopersicum]	Solanum lycopersicum	98
Cluster-33922.91495;orf1	len=733 frame:1 start:64 end:2262 gi|697122704|ref|XP_009615342.1| PREDICTED: delta-1-pyrroline-5-carboxylate synthase-like isoform X2 [Nicotiana tomentosiformis]	Nicotiana tomentosiformis	45
Cluster-33922.109430;orf1	len=544 frame:2 start:161 end:1792 gi|460370391|ref|XP_004231036.1| PREDICTED: synaptotagmin-1 [Solanum lycopersicum]	Solanum lycopersicum	34
Cluster-33922.86832;orf1	len=573 frame:-2 start:1721 end:3 gi|460369827|ref|XP_004230758.1| PREDICTED: polyadenylate-binding protein 8-like [Solanum lycopersicum]	Solanum lycopersicum	43
Cluster-33922.90722;orf1	len=352 frame:1 start:1 end:1056 gi|565349143|ref|XP_006341557.1| PREDICTED: guanine nucleotide-binding protein subunit beta-like protein-like [Solanum tuberosum]	Solanum tuberosum	66
Cluster-33922.96653;orf1	len=412 frame:-1 start:1878 end:643 gi|565342413|ref|XP_006338351.1| PREDICTED: eukaryotic translation initiation factor 3 subunit M-like [Solanum tuberosum]	Solanum tuberosum	32
Cluster-33922.76489;orf1	len=626 frame:-2 start:2094 end:217 gi|747043264|ref|XP_011082927.1| PREDICTED: glycine--tRNA ligase 1, mitochondrial-like [Sesamum indicum]	Sesamum indicum	31
Cluster-33922.102098;orf1	len=594 frame:2 start:2 end:1783 gi|568214923|ref|NP_001274969.1| pectin methyl esterase [Solanum tuberosum]>gi	Solanum tuberosum	77
Cluster-33922.97996;orf1	len=891 frame:-3 start:3772 end:1100 gi|460396916|ref|XP_004244016.1| PREDICTED: enhancer of mRNA-decapping protein 4-like [Solanum lycopersicum]	Solanum lycopersicum	36
Cluster-33922.83684;orf1	len=406 frame:2 start:47 end:1264 gi|568214706|ref|NP_001275080.1| alcohol dehydrogenase 1 [Solanum tuberosum]>gi	Solanum tuberosum	61
Cluster-33922.94438;orf1	len=576 frame:1 start:103 end:1830 gi|568214481|ref|NP_001275223.1| glucose-6-phosphate isomerase [Solanum tuberosum]>gi	Solanum tuberosum	39
Cluster-33922.86666;orf1	len=439 frame:3 start:3 end:1319 gi|565372001|ref|XP_006352588.1| PREDICTED: glyceraldehyde 3-phosphate dehydrogenase GAPCP1, chloroplastic-like [Solanum tuberosum]	Solanum tuberosum	75
Cluster-33922.100298;orf1	len=345 frame:2 start:77 end:1111 gi|565356548|ref|XP_006345126.1| PREDICTED: ATP synthase subunit gamma, mitochondrial [Solanum tuberosum]	Solanum tuberosum	48
Cluster-33922.101655;orf1	len=348 frame:-2 start:1233 end:190 gi|565366698|ref|XP_006350022.1| PREDICTED: 2-alkenal reductase (NADP(+)-dependent)-like [Solanum tuberosum]	Solanum tuberosum	45
Cluster-33922.95151;orf1	len=626 frame:-1 start:3594 end:1717 gi|565377915|ref|XP_006355411.1| PREDICTED: KH domain-containing protein At4g18375-like isoform X1 [Solanum tuberosum]	Solanum tuberosum	27
Cluster-33922.80640;orf1	len=489 frame:1 start:244 end:1710 gi|565399505|ref|XP_006365290.1| PREDICTED: receptor-like protein 12-like [Solanum tuberosum]	Solanum tuberosum	48
Cluster-33922.83706;orf1	len=485 frame:3 start:18 end:1472 gi|565394418|ref|XP_006362855.1| PREDICTED: uridine 5'-monophosphate synthase-like [Solanum tuberosum]	Solanum tuberosum	39
Cluster-33922.81038;orf1	len=432 frame:-2 start:2181 end:886 gi|460392340|ref|XP_004241774.1| PREDICTED: DEAD-box ATP-dependent RNA helicase 56 [Solanum lycopersicum]	Solanum lycopersicum	35
Cluster-33922.95865;orf1	len=619 frame:1 start:145 end:2001 gi|565357452|ref|XP_006345556.1| PREDICTED: dynamin-related protein 5A-like [Solanum tuberosum]	Solanum tuberosum	30
Cluster-33922.95224;orf1	len=582 frame:-3 start:2122 end:377 gi|460405362|ref|XP_004248145.1| PREDICTED: external alternative NAD(P)H-ubiquinone oxidoreductase B1, mitochondrial [Solanum lycopersicum]	Solanum lycopersicum	29
Cluster-33922.98439;orf1	len=321 frame:-3 start:3059 end:2097 gi|28863913|gb|AAL99197.1| UTP:alpha-D-glucose-1-phosphate uridylyltransferase [Solanum tuberosum]	Solanum tuberosum	44
Cluster-33922.80873;orf1	len=2226 frame:1 start:241 end:6918 gi|565341734|ref|XP_006338027.1| PREDICTED: E3 ubiquitin-protein ligase UPL1-like [Solanum tuberosum]	Solanum tuberosum	32
Cluster-33922.96999;orf1	len=348 frame:3 start:9 end:1052 gi|698505921|ref|XP_009798386.1| PREDICTED: UDP-glucuronic acid decarboxylase 5-like [Nicotiana sylvestris]>gi	Nicotiana sylvestris	35
Cluster-33922.85178;orf1	len=842 frame:-1 start:2952 end:427 gi|565384428|ref|XP_006358160.1| PREDICTED: exocyst complex component 5-like isoform X1 [Solanum tuberosum]>gi	Solanum tuberosum	28
Cluster-33922.76831;orf1	len=388 frame:-2 start:1454 end:291 gi|602617384|dbj|BAO57286.1| V-type proton ATPase subunit [Ipomoea nil]	Ipomoea nil	36
Cluster-33922.94506;orf1	len=471 frame:-3 start:1601 end:189 gi|460389792|ref|XP_004240532.1| PREDICTED: elongation factor Tu, mitochondrial [Solanum lycopersicum]	Solanum lycopersicum	43
Cluster-33922.123119;orf1	len=759 frame:1 start:1 end:2277 gi|697177674|ref|XP_009597805.1| PREDICTED: alpha-xylosidase 1-like [Nicotiana tomentosiformis]	Nicotiana tomentosiformis	31
Cluster-33922.91814;orf1	len=267 frame:-1 start:1164 end:364 gi|460379144|ref|XP_004235324.1| PREDICTED: 40S ribosomal protein S3a [Solanum lycopersicum]	Solanum lycopersicum	37
Cluster-33922.34551;orf1	len=630 frame:1 start:94 end:1983 gi|565390807|ref|XP_006361126.1| PREDICTED: lysosomal beta glucosidase-like isoform X1 [Solanum tuberosum]>gi	Solanum tuberosum	42
Cluster-33922.87911;orf1	len=514 frame:-2 start:3277 end:1736 gi|565351761|ref|XP_006342820.1| PREDICTED: lipoamide acyltransferase component of branched-chain alpha-keto acid dehydrogenase complex, mitochondrial-like [Solanum tuberosum]	Solanum tuberosum	37
Cluster-33922.40809;orf1	len=500 frame:-2 start:2139 end:640 gi|565347630|ref|XP_006340827.1| PREDICTED: phosphoserine aminotransferase, chloroplastic-like [Solanum tuberosum]	Solanum tuberosum	30
Cluster-33922.23724;orf1	len=534 frame:-1 start:1781 end:180 gi|697187738|ref|XP_009602900.1| PREDICTED: beta-hexosaminidase 3 isoform X1 [Nicotiana tomentosiformis]	Nicotiana tomentosiformis	28
Cluster-33922.85035;orf1	len=785 frame:1 start:1 end:2355 gi|565368615|ref|XP_006350938.1| PREDICTED: ubiquitin carboxyl-terminal hydrolase 12-like isoform X2 [Solanum tuberosum]	Solanum tuberosum	36
Cluster-33922.23706;orf1	len=545 frame:3 start:150 end:1784 gi|698427866|ref|XP_009788927.1| PREDICTED: endoglucanase 3-like [Nicotiana sylvestris]	Nicotiana sylvestris	26
Cluster-33922.96657;orf1	len=258 frame:1 start:1090 end:1863 gi|387157282|dbj|BAM15481.1| ascorbate peroxydase, partial [Solanum tuberosum]	Solanum tuberosum	74
Cluster-33922.43451;orf1	len=597 frame:3 start:285 end:2075 gi|747068856|ref|XP_011081204.1| PREDICTED: monocopper oxidase-like protein SKU5 [Sesamum indicum]	Sesamum indicum	50
Cluster-33922.64682;orf1	len=485 frame:-2 start:1918 end:464 gi|565345270|ref|XP_006339720.1| PREDICTED: protein ASPARTIC PROTEASE IN GUARD CELL 2-like [Solanum tuberosum]	Solanum tuberosum	37
Cluster-33922.87129;orf1	len=547 frame:-2 start:2570 end:930 gi|565359953|ref|XP_006346747.1| PREDICTED: 6-phosphofructokinase 5, chloroplastic-like [Solanum tuberosum]	Solanum tuberosum	36
Cluster-33922.84155;orf1	len=646 frame:-1 start:2668 end:731 gi|747058337|ref|XP_011075507.1| PREDICTED: mitochondrial Rho GTPase 1 [Sesamum indicum]>gi	Sesamum indicum	25
Cluster-33922.38267;orf1	len=560 frame:-2 start:1974 end:295 gi|565372918|ref|XP_006353032.1| PREDICTED: tetrahydrocannabinolic acid synthase-like [Solanum tuberosum]	Solanum tuberosum	37
Cluster-33922.93621;orf1	len=362 frame:3 start:39 end:1124 gi|224096598|ref|XP_002310666.1| glutamine synthetase family protein [Populus trichocarpa]>gi	Populus trichocarpa	70
Cluster-33922.115409;orf1	len=644 frame:2 start:35 end:1966 gi|747053145|ref|XP_011072722.1| PREDICTED: D-3-phosphoglycerate dehydrogenase 2, chloroplastic-like [Sesamum indicum]	Sesamum indicum	40
Cluster-33922.88901;orf1	len=578 frame:1 start:85 end:1818 gi|565347076|ref|XP_006340560.1| PREDICTED: protein disulfide isomerase-like 1-3-like [Solanum tuberosum]	Solanum tuberosum	35
Cluster-33922.82844;orf1	len=419 frame:1 start:367 end:1623 gi|661892193|emb|CDP04419.1| unnamed protein product [Coffea canephora]	Coffea canephora	41
Cluster-33922.79569;orf1	len=641 frame:3 start:444 end:2366 gi|697116100|ref|XP_009611966.1| PREDICTED: vacuolar-sorting receptor 1-like isoform X2 [Nicotiana tomentosiformis]	Nicotiana tomentosiformis	25
Cluster-33922.109412;orf1	len=512 frame:-3 start:1883 end:348 gi|697104897|ref|XP_009606257.1| PREDICTED: galactokinase-like [Nicotiana tomentosiformis]	Nicotiana tomentosiformis	34
Cluster-33922.49131;orf1	len=415 frame:3 start:3 end:1247 gi|15241241|ref|NP_197500.1| AAA-type ATPase family protein [Arabidopsis thaliana]>gi	Arabidopsis thaliana	32
Cluster-33922.63090;orf1	len=1051 frame:-3 start:3769 end:617 gi|568850388|ref|XP_006478896.1| PREDICTED: probable importin-7 homolog isoform X2 [Citrus sinensis]	Citrus sinensis	32
Cluster-33922.94156;orf1	len=495 frame:-1 start:4045 end:2561 gi|661879248|emb|CDP17108.1| unnamed protein product [Coffea canephora]	Coffea canephora	27
Cluster-33922.77952;orf1	len=597 frame:-3 start:1793 end:3 gi|697104865|ref|XP_009606238.1| PREDICTED: H/ACA ribonucleoprotein complex subunit 4 [Nicotiana tomentosiformis]	Nicotiana tomentosiformis	26
Cluster-33922.35444;orf1	len=435 frame:1 start:1 end:1305 gi|460385429|ref|XP_004238406.1| PREDICTED: L-ascorbate oxidase homolog [Solanum lycopersicum]	Solanum lycopersicum	57
Cluster-33922.85686;orf1	len=274 frame:1 start:25 end:846 gi|56787638|gb|AAL79832.2| osmotin-like protein [Solanum nigrum]>gi	Solanum nigrum	132
Cluster-33922.87987;orf1	len=423 frame:3 start:3 end:1271 gi|460385000|ref|XP_004238194.1| PREDICTED: serpin-ZX-like isoform X1 [Solanum lycopersicum]	Solanum lycopersicum	32
Cluster-33922.60146;orf1	len=346 frame:1 start:1 end:1038 gi|802597734|ref|XP_012072406.1| PREDICTED: eukaryotic translation initiation factor 3 subunit I-like [Jatropha curcas]>gi	Jatropha curcas	21
Cluster-33922.87804;orf1	len=1003 frame:-1 start:3406 end:398 gi|565349686|ref|XP_006341820.1| PREDICTED: lon protease homolog, mitochondrial-like [Solanum tuberosum]	Solanum tuberosum	19
Cluster-33922.106031;orf1	len=480 frame:-1 start:1895 end:456 gi|661888638|emb|CDP07674.1| unnamed protein product [Coffea canephora]	Coffea canephora	35
Cluster-33922.115039;orf1	len=654 frame:3 start:3 end:1964 gi|226441621|gb|ACO57437.1| L-galactono-1,4-lactone dehydrogenase protein [Solanum tuberosum]	Solanum tuberosum	32
Cluster-33922.94687;orf1	len=521 frame:-2 start:1691 end:129 gi|568215256|ref|NP_001275397.1| glucose-6-phosphate 1-dehydrogenase, cytoplasmic isoform [Solanum tuberosum]>gi	Solanum tuberosum	28
Cluster-33922.89860;orf1	len=700 frame:1 start:250 end:2349 gi|460379700|ref|XP_004235599.1| PREDICTED: protein ROOT HAIR DEFECTIVE 3 isoform X2 [Solanum lycopersicum]	Solanum lycopersicum	27
Cluster-33922.88356;orf1	len=865 frame:3 start:267 end:2861 gi|698476885|ref|XP_009785713.1| PREDICTED: probable alpha,alpha-trehalose-phosphate synthase [UDP-forming] 9 [Nicotiana sylvestris]>gi	Nicotiana sylvestris	30
Cluster-33922.92583;orf1	len=437 frame:2 start:2 end:1312 gi|568214914|ref|NP_001274908.1| xyloglucan-specific endoglucanase inhibitor 1 precursor [Solanum tuberosum]>gi	Solanum tuberosum	38
Cluster-33922.85390;orf1	len=1113 frame:1 start:43 end:3381 gi|697094202|ref|XP_009602371.1| PREDICTED: beta-galactosidase [Nicotiana tomentosiformis]>gi	Nicotiana tomentosiformis	22
Cluster-33922.79744;orf1	len=540 frame:-1 start:1811 end:192 gi|604298353|gb|EYU18397.1| hypothetical protein MIMGU_mgv1a003857mg [Erythranthe guttata]	Erythranthe guttata	46
Cluster-33922.47622;orf1	len=278 frame:-2 start:1039 end:206 gi|723710278|ref|XP_010322861.1| PREDICTED: acid phosphatase 1-like [Solanum lycopersicum]	Solanum lycopersicum	99
Cluster-33922.46767;orf1	len=556 frame:-3 start:1843 end:176 gi|565387423|ref|XP_006359499.1| PREDICTED: heparanase-like protein 3-like [Solanum tuberosum]	Solanum tuberosum	35
Cluster-33922.79024;orf1	len=669 frame:2 start:2 end:2008 gi|565353911|ref|XP_006343862.1| PREDICTED: long chain acyl-CoA synthetase 4-like [Solanum tuberosum]	Solanum tuberosum	27
Cluster-33922.87357;orf1	len=452 frame:2 start:11 end:1366 gi|565386255|ref|XP_006358946.1| PREDICTED: heterogeneous nuclear ribonucleoprotein A3 homolog 2-like [Solanum tuberosum]	Solanum tuberosum	31
Cluster-33922.79534;orf1	len=395 frame:-1 start:1602 end:418 gi|817033852|sp|M1CZC0.1|EBP1_SOLTU RecName: Full=ERBB-3 BINDING PROTEIN 1; Short=StEBP1	Solanum tuberosum	45
Cluster-33922.88805;orf1	len=479 frame:-2 start:2238 end:802 gi|695076204|ref|XP_009385379.1| PREDICTED: eukaryotic translation initiation factor 2 subunit gamma-like isoform X3 [Musa acuminata subsp. malaccensis]>gi	Musa acuminata subsp. malaccensis	33
Cluster-33922.98291;orf1	len=464 frame:1 start:151 end:1542 gi|565353370|ref|XP_006343605.1| PREDICTED: V-type proton ATPase subunit H-like isoform X1 [Solanum tuberosum]>gi	Solanum tuberosum	29
Cluster-33922.42394;orf1	len=326 frame:-3 start:1309 end:332 gi|697117141|ref|XP_009612500.1| PREDICTED: isoflavone reductase-like protein [Nicotiana tomentosiformis]	Nicotiana tomentosiformis	39
Cluster-33922.89959;orf1	len=1171 frame:-3 start:4919 end:1407 gi|697120917|ref|XP_009614428.1| PREDICTED: putative late blight resistance protein homolog R1A-3 [Nicotiana tomentosiformis]>gi	Nicotiana tomentosiformis	24
Cluster-33922.92847;orf1	len=419 frame:3 start:87 end:1343 gi|460412424|ref|XP_004251601.1| PREDICTED: aldehyde dehydrogenase family 2 member C4 [Solanum lycopersicum]	Solanum lycopersicum	36
Cluster-33922.66369;orf1	len=399 frame:-1 start:1198 end:2 gi|565347105|ref|XP_006340574.1| PREDICTED: chorismate synthase 1, chloroplastic-like [Solanum tuberosum]	Solanum tuberosum	25
Cluster-33922.88625;orf1	len=335 frame:1 start:13 end:1017 gi|460393718|ref|XP_004242456.1| PREDICTED: 60S ribosomal protein L5 [Solanum lycopersicum]	Solanum lycopersicum	26
Cluster-33922.84474;orf1	len=473 frame:-3 start:2035 end:617 gi|460383546|ref|XP_004237482.1| PREDICTED: 26S proteasome non-ATPase regulatory subunit 12 homolog A [Solanum lycopersicum]	Solanum lycopersicum	28
Cluster-33922.99242;orf1	len=430 frame:2 start:107 end:1396 gi|460386839|ref|XP_004239103.1| PREDICTED: 26S proteasome non-ATPase regulatory subunit 11 homolog [Solanum lycopersicum]	Solanum lycopersicum	21
Cluster-33922.91110;orf1	len=508 frame:-3 start:1964 end:441 gi|209362343|gb|ACI43573.1| aminoaldehyde dehydrogenase 2 [Solanum lycopersicum]	Solanum lycopersicum	35
Cluster-33922.78050;orf1	len=564 frame:1 start:34 end:1725 gi|565377897|ref|XP_006355403.1| PREDICTED: importin subunit alpha-1-like isoform X1 [Solanum tuberosum]>gi	Solanum tuberosum	34
Cluster-33922.110327;orf1	len=495 frame:-2 start:1666 end:182 gi|565364714|ref|XP_006349063.1| PREDICTED: zeatin O-glucosyltransferase-like [Solanum tuberosum]	Solanum tuberosum	27
Cluster-33922.98665;orf1	len=430 frame:-3 start:1773 end:484 gi|255559772|ref|XP_002520905.1| dead box ATP-dependent RNA helicase, putative [Ricinus communis]>gi	Ricinus communis	33
Cluster-33922.76311;orf1	len=1027 frame:3 start:339 end:3419 gi|565360189|ref|XP_006346852.1| PREDICTED: putative nuclear matrix constituent protein 1-like protein-like isoform X1 [Solanum tuberosum]	Solanum tuberosum	32
Cluster-33922.94011;orf1	len=2452 frame:1 start:1 end:7356 gi|565362357|ref|XP_006347914.1| PREDICTED: CCR4-NOT transcription complex subunit 1-like [Solanum tuberosum]	Solanum tuberosum	32
Cluster-33922.97639;orf1	len=622 frame:-3 start:2276 end:411 gi|565398142|ref|XP_006364639.1| PREDICTED: uncharacterized protein LOC102586576 [Solanum tuberosum]	Solanum tuberosum	20
Cluster-33922.119450;orf1	len=382 frame:-1 start:1567 end:422 gi|566572650|gb|AHC69824.1| 12-oxophytodienoate reductase 1 [Nicotiana tabacum]	Nicotiana tabacum	39
Cluster-33922.85656;orf1	len=1180 frame:-1 start:3758 end:219 gi|661879595|emb|CDP16668.1| unnamed protein product [Coffea canephora]	Coffea canephora	21
Cluster-33922.68629;orf1	len=521 frame:2 start:251 end:1813 gi|460399477|ref|XP_004245267.1| PREDICTED: eukaryotic translation initiation factor 3 subunit L-like [Solanum lycopersicum]	Solanum lycopersicum	26
Cluster-33922.123789;orf1	len=419 frame:1 start:1 end:1257 gi|565390244|ref|XP_006360855.1| PREDICTED: alpha-galactosidase-like [Solanum tuberosum]	Solanum tuberosum	32
Cluster-33922.88379;orf1	len=331 frame:-2 start:1233 end:241 gi|565391846|ref|XP_006361622.1| PREDICTED: probable carboxylesterase 120-like [Solanum tuberosum]	Solanum tuberosum	49
Cluster-33922.69711;orf1	len=531 frame:1 start:397 end:1989 gi|374250713|gb|AEY99979.1| calcium-dependent protein kinase [Nicotiana tabacum]	Nicotiana tabacum	29
Cluster-33922.86577;orf2	len=1088 frame:3 start:246 end:3509 gi|565397270|ref|XP_006364222.1| PREDICTED: topless-related protein 4-like [Solanum tuberosum]	Solanum tuberosum	28
Cluster-33922.75027;orf1	len=486 frame:2 start:2 end:1459 gi|460393652|ref|XP_004242423.1| PREDICTED: peptidyl-prolyl cis-trans isomerase FKBP62-like [Solanum lycopersicum]	Solanum lycopersicum	26
Cluster-33922.79384;orf1	len=405 frame:1 start:52 end:1266 gi|565378919|ref|XP_006355892.1| PREDICTED: NADH dehydrogenase [ubiquinone] 1 alpha subcomplex subunit 9, mitochondrial-like [Solanum tuberosum]	Solanum tuberosum	26
Cluster-33922.94269;orf1	len=308 frame:-3 start:1325 end:402 gi|460375108|ref|XP_004233349.1| PREDICTED: mitochondrial outer membrane protein porin of 34 kDa [Solanum lycopersicum]	Solanum lycopersicum	46
Cluster-33922.74590;orf1	len=654 frame:2 start:164 end:2125 gi|565359257|ref|XP_006346433.1| PREDICTED: protein CYPRO4-like [Solanum tuberosum]	Solanum tuberosum	19
Cluster-33922.75636;orf1	len=347 frame:3 start:102 end:1142 gi|698423817|ref|XP_009782873.1| PREDICTED: 2-alkenal reductase (NADP(+)-dependent) [Nicotiana sylvestris]	Nicotiana sylvestris	33
Cluster-33922.102868;orf1	len=250 frame:-1 start:1004 end:255 gi|460412613|ref|XP_004251692.1| PREDICTED: proteasome subunit alpha type-6 [Solanum lycopersicum]>gi	Solanum lycopersicum	37
Cluster-33922.87103;orf1	len=583 frame:-3 start:2047 end:299 gi|460388438|ref|XP_004239874.1| PREDICTED: chaperonin CPN60-2, mitochondrial [Solanum lycopersicum]	Solanum lycopersicum	96
Cluster-33922.83612;orf1	len=1057 frame:-3 start:3907 end:737 gi|565398531|ref|XP_006364827.1| PREDICTED: protein transport protein Sec24-like At3g07100-like isoform X1 [Solanum tuberosum]>gi	Solanum tuberosum	27
Cluster-33922.58721;orf1	len=435 frame:-1 start:1554 end:250 gi|568215230|ref|NP_001275190.1| feruloyl transferase [Solanum tuberosum]>gi	Solanum tuberosum	22
Cluster-33922.78589;orf1	len=272 frame:2 start:53 end:868 gi|697095114|ref|XP_009609731.1| PREDICTED: 40S ribosomal protein S4-like [Nicotiana tomentosiformis]>gi	Nicotiana tomentosiformis	45
Cluster-33922.83471;orf1	len=601 frame:-2 start:2196 end:394 gi|565369486|ref|XP_006351366.1| PREDICTED: asparagine--tRNA ligase, cytoplasmic 1-like [Solanum tuberosum]	Solanum tuberosum	24
Cluster-33922.90606;orf1	len=1108 frame:1 start:316 end:3639 gi|171854661|dbj|BAG16520.1| putative multidrug resistance-associated protein [Capsicum chinense]	Capsicum chinense	31
Cluster-33922.89503;orf1	len=774 frame:3 start:165 end:2486 gi|359495915|ref|XP_002273532.2| PREDICTED: copper amine oxidase 1 isoform X1 [Vitis vinifera]>gi	Vitis vinifera	22
Cluster-33922.91021;orf1	len=730 frame:-2 start:2191 end:2 gi|460381135|ref|XP_004236308.1| PREDICTED: uncharacterized protein LOC101255979 [Solanum lycopersicum]	Solanum lycopersicum	30
Cluster-33922.83194;orf1	len=394 frame:2 start:1163 end:2344 gi|565346180|ref|XP_006340144.1| PREDICTED: isovaleryl-CoA dehydrogenase, mitochondrial-like [Solanum tuberosum]>gi	Solanum tuberosum	41
Cluster-33922.90924;orf1	len=514 frame:-3 start:2246 end:705 gi|225439231|ref|XP_002271046.1| PREDICTED: 3-isopropylmalate dehydratase large subunit-like [Vitis vinifera]	Vitis vinifera	30
Cluster-33922.53759;orf1	len=1232 frame:-3 start:3970 end:275 gi|460392376|ref|XP_004241792.1| PREDICTED: trafficking protein particle complex subunit 9 isoform X1 [Solanum lycopersicum]	Solanum lycopersicum	21
Cluster-33922.101316;orf1	len=4205 frame:-1 start:13115 end:501 gi|565348285|ref|XP_006341146.1| PREDICTED: uncharacterized protein LOC102586877 [Solanum tuberosum]	Solanum tuberosum	29
Cluster-33922.79628;orf2	len=388 frame:1 start:1423 end:2586 gi|460395832|ref|XP_004243484.1| PREDICTED: cyprosin-like [Solanum lycopersicum]	Solanum lycopersicum	83
Cluster-33922.93428;orf1	len=465 frame:-1 start:1395 end:1 gi|565401387|ref|XP_006366183.1| PREDICTED: dihydrolipoyllysine-residue acetyltransferase component 2 of pyruvate dehydrogenase complex, mitochondrial-like [Solanum tuberosum]	Solanum tuberosum	36
Cluster-33922.79012;orf1	len=165 frame:-2 start:779 end:285 gi|698495367|ref|XP_009793804.1| PREDICTED: pathogenesis-related protein STH-2-like [Nicotiana sylvestris]	Nicotiana sylvestris	45
Cluster-33922.78397;orf1	len=1051 frame:-2 start:4223 end:1071 gi|697157597|ref|XP_009587554.1| PREDICTED: LOW QUALITY PROTEIN: calcium-transporting ATPase 2, plasma membrane-type-like [Nicotiana tomentosiformis]	Nicotiana tomentosiformis	26
Cluster-33922.86922;orf1	len=318 frame:1 start:70 end:1023 gi|697169819|ref|XP_009593815.1| PREDICTED: prohibitin-1, mitochondrial-like [Nicotiana tomentosiformis]	Nicotiana tomentosiformis	31
Cluster-33922.88674;orf1	len=502 frame:-2 start:2126 end:621 gi|460373005|ref|XP_004232313.1| PREDICTED: isocitrate dehydrogenase [NADP] [Solanum lycopersicum]	Solanum lycopersicum	51
Cluster-33922.99149;orf1	len=219 frame:2 start:47 end:703 gi|568214904|ref|NP_001274838.1| uncharacterized protein LOC102577689 [Solanum tuberosum]>gi	Solanum tuberosum	26
Cluster-33922.87203;orf1	len=856 frame:3 start:363 end:2930 gi|255562498|ref|XP_002522255.1| trehalose-6-phosphate synthase, putative [Ricinus communis]>gi	Ricinus communis	27
Cluster-33922.69967;orf1	len=610 frame:2 start:38 end:1867 gi|698509421|ref|XP_009799931.1| PREDICTED: ruBisCO large subunit-binding protein subunit alpha [Nicotiana sylvestris]	Nicotiana sylvestris	40
Cluster-33922.31096;orf1	len=366 frame:3 start:69 end:1166 gi|565365477|ref|XP_006349432.1| PREDICTED: 11S globulin subunit beta-like [Solanum tuberosum]	Solanum tuberosum	44
Cluster-33922.110572;orf1	len=1645 frame:1 start:244 end:5178 gi|460368356|ref|XP_004230033.1| PREDICTED: E3 ubiquitin-protein ligase KEG [Solanum lycopersicum]	Solanum lycopersicum	19
Cluster-33922.65315;orf1	len=730 frame:-3 start:2466 end:277 gi|460398637|ref|XP_004244862.1| PREDICTED: CSC1-like protein ERD4 [Solanum lycopersicum]	Solanum lycopersicum	25
Cluster-33922.56265;orf1	len=628 frame:1 start:277 end:2160 gi|723732474|ref|XP_010326764.1| PREDICTED: probable methyltransferase PMT3 [Solanum lycopersicum]>gi	Solanum lycopersicum	21
Cluster-33922.79224;orf1	len=345 frame:2 start:1139 end:2173 gi|565370372|ref|XP_006351795.1| PREDICTED: peroxidase N1-like [Solanum tuberosum]	Solanum tuberosum	41
Cluster-33922.91128;orf1	len=374 frame:-2 start:1506 end:385 gi|565356912|ref|XP_006345304.1| PREDICTED: 3-isopropylmalate dehydrogenase, chloroplastic-like [Solanum tuberosum]	Solanum tuberosum	38
Cluster-33922.90280;orf1	len=442 frame:2 start:2 end:1327 gi|460401109|ref|XP_004246071.1| PREDICTED: tryptophan--tRNA ligase, cytoplasmic [Solanum lycopersicum]	Solanum lycopersicum	19
Cluster-33922.101354;orf1	len=904 frame:1 start:214 end:2925 gi|565393831|ref|XP_006362574.1| PREDICTED: putative late blight resistance protein homolog R1B-12-like [Solanum tuberosum]	Solanum tuberosum	24
Cluster-33922.74225;orf1	len=456 frame:3 start:1254 end:2621 gi|460387226|ref|XP_004239286.1| PREDICTED: protein disulfide-isomerase [Solanum lycopersicum]>gi	Solanum lycopersicum	26
Cluster-33922.113919;orf1	len=713 frame:3 start:48 end:2186 gi|565380846|ref|XP_006356802.1| PREDICTED: KH domain-containing protein At4g18375-like [Solanum tuberosum]	Solanum tuberosum	19
Cluster-33922.89179;orf1	len=531 frame:2 start:173 end:1765 gi|350535787|ref|NP_001233957.1| hexokinase [Solanum lycopersicum]>gi	Solanum lycopersicum	40
Cluster-33922.70383;orf1	len=451 frame:2 start:5 end:1357 gi|720086745|ref|XP_010243936.1| PREDICTED: fasciclin-like arabinogalactan protein 1 [Nelumbo nucifera]	Nelumbo nucifera	63
Cluster-33922.112167;orf1	len=832 frame:-2 start:3039 end:544 gi|565370201|ref|XP_006351713.1| PREDICTED: dynamin-related protein 3A-like [Solanum tuberosum]	Solanum tuberosum	27
Cluster-33922.101159;orf1	len=752 frame:-1 start:2695 end:440 gi|565385563|ref|XP_006358671.1| PREDICTED: ABC transporter F family member 4-like [Solanum tuberosum]	Solanum tuberosum	20
Cluster-33922.78217;orf1	len=521 frame:1 start:91 end:1653 gi|460380701|ref|XP_004236093.1| PREDICTED: enolase 1, chloroplastic [Solanum lycopersicum]	Solanum lycopersicum	49
Cluster-33922.95583;orf1	len=361 frame:-3 start:1284 end:202 gi|565395678|ref|XP_006363464.1| PREDICTED: perakine reductase-like isoform X1 [Solanum tuberosum]>gi	Solanum tuberosum	21
Cluster-33922.74937;orf1	len=380 frame:3 start:72 end:1211 gi|565383222|ref|XP_006357919.1| PREDICTED: probable quinone oxidoreductase-like [Solanum tuberosum]	Solanum tuberosum	31
Cluster-33922.88518;orf1	len=329 frame:-1 start:1165 end:179 gi|222159967|gb|ACM47317.1| peroxidase [Capsicum annuum]	Capsicum annuum	74
Cluster-33922.34884;orf1	len=309 frame:3 start:129 end:1055 gi|460407774|ref|XP_004249325.1| PREDICTED: bifunctional protein FolD 2 [Solanum lycopersicum]>gi	Solanum lycopersicum	19
Cluster-33922.82948;orf1	len=528 frame:1 start:1 end:1584 gi|565369288|ref|XP_006351268.1| PREDICTED: inosine-5'-monophosphate dehydrogenase 2-like [Solanum tuberosum]	Solanum tuberosum	26
Cluster-33922.97908;orf1	len=958 frame:1 start:1 end:2874 gi|565387777|ref|XP_006359664.1| PREDICTED: translocase of chloroplast 120, chloroplastic-like isoform X1 [Solanum tuberosum]>gi	Solanum tuberosum	24
Cluster-33922.44314;orf1	len=346 frame:2 start:50 end:1087 gi|565342032|ref|XP_006338167.1| PREDICTED: NADH-cytochrome b5 reductase-like protein-like [Solanum tuberosum]	Solanum tuberosum	25
Cluster-33922.76423;orf1	len=500 frame:2 start:89 end:1588 gi|565353495|ref|XP_006343667.1| PREDICTED: NADP-dependent glyceraldehyde-3-phosphate dehydrogenase-like isoform X1 [Solanum tuberosum]	Solanum tuberosum	23
Cluster-33922.90206;orf1	len=489 frame:-3 start:1838 end:372 gi|568214507|ref|NP_001274848.1| plasma membrane ATPase 4-like [Solanum tuberosum]>gi	Solanum tuberosum	59
Cluster-33922.108510;orf1	len=1781 frame:-1 start:5901 end:559 gi|565373136|ref|XP_006353133.1| PREDICTED: brefeldin A-inhibited guanine nucleotide-exchange protein 5-like isoform X1 [Solanum tuberosum]>gi	Solanum tuberosum	25
Cluster-33922.87318;orf1	len=729 frame:-2 start:2628 end:442 gi|565341787|ref|XP_006338052.1| PREDICTED: NADPH--cytochrome P450 reductase-like [Solanum tuberosum]	Solanum tuberosum	23
Cluster-33922.95769;orf1	len=457 frame:3 start:120 end:1490 gi|565357868|ref|XP_006345752.1| PREDICTED: alcohol dehydrogenase 1B-like [Solanum tuberosum]	Solanum tuberosum	26
Cluster-33922.73264;orf1	len=504 frame:3 start:333 end:1844 gi|698435827|ref|XP_009801065.1| PREDICTED: sorting and assembly machinery component 50 homolog B-like [Nicotiana sylvestris]	Nicotiana sylvestris	27
Cluster-33922.84982;orf1	len=422 frame:2 start:62 end:1327 gi|7643796|gb|AAF65513.1| GTP-binding protein [Capsicum annuum]	Capsicum annuum	21
Cluster-33922.89973;orf1	len=436 frame:2 start:8 end:1315 gi|460400221|ref|XP_004245634.1| PREDICTED: bifunctional UDP-glucose 4-epimerase and UDP-xylose 4-epimerase 1-like [Solanum lycopersicum]	Solanum lycopersicum	31
Cluster-33922.72627;orf1	len=409 frame:2 start:2 end:1228 gi|565395559|ref|XP_006363406.1| PREDICTED: KH domain-containing protein At4g18375-like [Solanum tuberosum]	Solanum tuberosum	31
Cluster-33922.85179;orf1	len=374 frame:-1 start:1122 end:1 gi|460392527|ref|XP_004241867.1| PREDICTED: patellin-3-like [Solanum lycopersicum]	Solanum lycopersicum	54
Cluster-33922.86202;orf1	len=280 frame:-1 start:1641 end:802 gi|4757570|gb|AAD29084.1|AF082181_1 cysteine proteinase precursor [Solanum melongena]	Solanum melongena	56
Cluster-33922.45827;orf1	len=651 frame:-3 start:2317 end:365 gi|698567657|ref|XP_009773835.1| PREDICTED: monocopper oxidase-like protein SKS1 [Nicotiana sylvestris]	Nicotiana sylvestris	35
Cluster-33922.79968;orf2	len=553 frame:2 start:2 end:1660 gi|723718172|ref|XP_010324292.1| PREDICTED: glycerophosphodiester phosphodiesterase GDPDL4 [Solanum lycopersicum]	Solanum lycopersicum	54
Cluster-33922.74131;orf1	len=549 frame:2 start:2 end:1648 gi|565390148|ref|XP_006360808.1| PREDICTED: primary amine oxidase-like [Solanum tuberosum]	Solanum tuberosum	28
Cluster-33922.97178;orf1	len=386 frame:-1 start:1471 end:314 gi|460413165|ref|XP_004251965.1| PREDICTED: GDSL esterase/lipase At5g03980-like [Solanum lycopersicum]	Solanum lycopersicum	41
Cluster-33922.113884;orf1	len=501 frame:3 start:6 end:1508 gi|565373186|ref|XP_006353157.1| PREDICTED: UDP-glycosyltransferase 91A1-like [Solanum tuberosum]	Solanum tuberosum	31
Cluster-33922.87086;orf1	len=258 frame:-3 start:1407 end:634 gi|350535593|ref|NP_001234714.1| osmotin-like protein precursor [Solanum lycopersicum]>gi	Solanum lycopersicum	51
Cluster-33922.85830;orf1	len=677 frame:1 start:109 end:2139 gi|460368730|ref|XP_004230218.1| PREDICTED: acyl-CoA-binding domain-containing protein 4 [Solanum lycopersicum]	Solanum lycopersicum	24
Cluster-33922.86365;orf1	len=265 frame:1 start:169 end:963 gi|565386686|ref|XP_006359140.1| PREDICTED: V-type proton ATPase subunit D-like [Solanum tuberosum]	Solanum tuberosum	22
Cluster-33922.53877;orf1	len=1080 frame:-2 start:3426 end:187 gi|697109819|ref|XP_009608773.1| PREDICTED: protein argonaute 5 [Nicotiana tomentosiformis]	Nicotiana tomentosiformis	28
Cluster-33922.43796;orf1	len=614 frame:-1 start:2166 end:325 gi|697167699|ref|XP_009592713.1| PREDICTED: probable inactive purple acid phosphatase 1 [Nicotiana tomentosiformis]>gi	Nicotiana tomentosiformis	36
Cluster-33922.87081;orf1	len=299 frame:-3 start:1285 end:389 gi|565343035|ref|XP_006338645.1| PREDICTED: succinate dehydrogenase [ubiquinone] iron-sulfur subunit 2, mitochondrial-like [Solanum tuberosum]	Solanum tuberosum	26
Cluster-33922.83492;orf1	len=272 frame:-1 start:2767 end:1952 gi|645235357|ref|XP_008224229.1| PREDICTED: stem-specific protein TSJT1 [Prunus mume]	Prunus mume	38
Cluster-33922.96483;orf1	len=359 frame:-3 start:1470 end:394 gi|193290674|gb|ACF17645.1| putative cinnamyl alcohol dehydrogenase [Capsicum annuum]	Capsicum annuum	26
Cluster-33922.80258;orf1	len=348 frame:2 start:104 end:1147 gi|565373349|ref|XP_006353237.1| PREDICTED: methylenetetrahydrofolate reductase 2-like [Solanum tuberosum]	Solanum tuberosum	26
Cluster-33922.86471;orf1	len=381 frame:3 start:231 end:1373 gi|808688314|ref|NP_001234366.2| NADP-dependent isocitrate dehydrogenase-like protein [Solanum lycopersicum]	Solanum lycopersicum	30
Cluster-33922.78722;orf1	len=611 frame:2 start:101 end:1933 gi|698557064|ref|XP_009770922.1| PREDICTED: ABC transporter E family member 2 [Nicotiana sylvestris]>gi	Nicotiana sylvestris	22
Cluster-33922.82247;orf1	len=659 frame:1 start:16 end:1992 gi|698419917|ref|XP_009800501.1| PREDICTED: 2-isopropylmalate synthase A [Nicotiana sylvestris]	Nicotiana sylvestris	23
Cluster-33922.91475;orf1	len=358 frame:-1 start:2154 end:1081 gi|460379945|ref|XP_004235719.1| PREDICTED: serine-threonine kinase receptor-associated protein [Solanum lycopersicum]	Solanum lycopersicum	16
Cluster-33922.123277;orf1	len=598 frame:-3 start:2440 end:647 gi|747077838|ref|XP_011086063.1| PREDICTED: eukaryotic translation initiation factor 3 subunit D-like [Sesamum indicum]>gi	Sesamum indicum	28
Cluster-33922.88347;orf1	len=955 frame:-3 start:2867 end:3 gi|697115199|ref|XP_009611528.1| PREDICTED: 5-oxoprolinase [Nicotiana tomentosiformis]	Nicotiana tomentosiformis	20
Cluster-33922.90778;orf1	len=1087 frame:1 start:730 end:3990 gi|565353955|ref|XP_006343884.1| PREDICTED: putative leucine-rich repeat-containing protein DDB_G0290503-like [Solanum tuberosum]	Solanum tuberosum	25
Cluster-33922.107316;orf2	len=518 frame:-1 start:3146 end:1593 gi|460389135|ref|XP_004240214.1| PREDICTED: dihydroxy-acid dehydratase, chloroplastic [Solanum lycopersicum]	Solanum lycopersicum	37
Cluster-33922.45566;orf1	len=524 frame:3 start:42 end:1613 gi|293371443|gb|ADE44159.1| ADP-glucose pyrophosphorylase small subunit [Solanum lycopersicum var. cerasiforme]	Solanum lycopersicum var. cerasiforme	15
Cluster-33922.89497;orf1	len=359 frame:-2 start:1514 end:438 gi|307940738|gb|ADN95983.1| G-strand specific single-stranded telomere-binding protein 1 [Nicotiana tabacum]	Nicotiana tabacum	29
Cluster-33922.69110;orf1	len=412 frame:2 start:2 end:1237 gi|460373787|ref|XP_004232695.1| PREDICTED: aspartic proteinase [Solanum lycopersicum]>gi	Solanum lycopersicum	40
Cluster-33922.99986;orf1	len=270 frame:2 start:614 end:1423 gi|568214708|ref|NP_001275440.1| proteasome-like protein alpha subunit [Solanum tuberosum]>gi	Solanum tuberosum	33
Cluster-33922.85949;orf1	len=235 frame:-2 start:1034 end:330 gi|460381880|ref|XP_004236669.1| PREDICTED: 60S ribosomal protein L6-like [Solanum lycopersicum]	Solanum lycopersicum	26
Cluster-33922.91778;orf1	len=374 frame:2 start:8 end:1129 gi|823175127|ref|XP_012486005.1| PREDICTED: peroxidase 21 [Gossypium raimondii]>gi	Gossypium raimondii	29
Cluster-33922.86384;orf1	len=247 frame:-1 start:1101 end:361 gi|48209911|gb|AAT40505.1| Elongation factor 1-beta' , putative [Solanum demissum]	Solanum demissum	48
Cluster-33922.81983;orf1	len=423 frame:3 start:168 end:1436 gi|697106868|ref|XP_009607259.1| PREDICTED: 26S protease regulatory subunit 6A homolog [Nicotiana tomentosiformis]	Nicotiana tomentosiformis	42
Cluster-33922.90791;orf1	len=738 frame:-1 start:2819 end:606 gi|565366048|ref|XP_006349707.1| PREDICTED: methylcrotonoyl-CoA carboxylase subunit alpha, mitochondrial-like isoform X1 [Solanum tuberosum]	Solanum tuberosum	23
Cluster-33922.84196;orf1	len=1401 frame:2 start:158 end:4360 gi|565390263|ref|XP_006360864.1| PREDICTED: cell division cycle and apoptosis regulator protein 1-like [Solanum tuberosum]	Solanum tuberosum	16
Cluster-33922.80435;orf1	len=341 frame:-3 start:1364 end:342 gi|460408305|ref|XP_004249586.1| PREDICTED: adenosine kinase 2 [Solanum lycopersicum]	Solanum lycopersicum	72
Cluster-33922.76630;orf1	len=686 frame:1 start:508 end:2565 gi|565364931|ref|XP_006349171.1| PREDICTED: probable pre-mRNA-splicing factor ATP-dependent RNA helicase-like [Solanum tuberosum]	Solanum tuberosum	23
Cluster-33922.89523;orf1	len=546 frame:3 start:210 end:1847 gi|565352275|ref|XP_006343071.1| PREDICTED: protein disulfide isomerase-like 1-6-like [Solanum tuberosum]	Solanum tuberosum	25
Cluster-33922.74815;orf1	len=281 frame:1 start:1 end:843 gi|77745458|gb|ABB02628.1| triose phosphate isomerase cytosolic isoform-like [Solanum tuberosum]	Solanum tuberosum	65
Cluster-33922.102322;orf1	len=394 frame:-1 start:1182 end:1 gi|604319977|gb|EYU31141.1| hypothetical protein MIMGU_mgv1a004504mg [Erythranthe guttata]	Erythranthe guttata	34
Cluster-33922.120350;orf1	len=369 frame:2 start:2 end:1108 gi|697177318|ref|XP_009597615.1| PREDICTED: linoleate 9S-lipoxygenase 6 [Nicotiana tomentosiformis]	Nicotiana tomentosiformis	70
Cluster-33922.63928;orf1	len=506 frame:-3 start:2454 end:937 gi|565401887|ref|XP_006366424.1| PREDICTED: farnesylcysteine lyase-like [Solanum tuberosum]	Solanum tuberosum	37
Cluster-33922.40541;orf1	len=836 frame:3 start:3 end:2510 gi|565379264|ref|XP_006356048.1| PREDICTED: acylamino-acid-releasing enzyme-like isoform X1 [Solanum tuberosum]	Solanum tuberosum	27
Cluster-33922.43749;orf1	len=601 frame:-3 start:2075 end:273 gi|350535392|ref|NP_001234704.1| putative inosine monophosphate cyclohydrolase [Solanum lycopersicum]>gi	Solanum lycopersicum	27
Cluster-33922.97609;orf1	len=598 frame:3 start:3 end:1796 gi|697188031|ref|XP_009603050.1| PREDICTED: glutathione reductase, chloroplastic [Nicotiana tomentosiformis]>gi	Nicotiana tomentosiformis	21
Cluster-33922.76870;orf1	len=532 frame:3 start:111 end:1706 gi|565359549|ref|XP_006346569.1| PREDICTED: WD-40 repeat-containing protein MSI4-like isoform X1 [Solanum tuberosum]>gi	Solanum tuberosum	29
Cluster-33922.123956;orf1	len=345 frame:-3 start:1220 end:186 gi|568214345|ref|NP_001275041.1| peroxidase 51-like precursor [Solanum tuberosum]>gi	Solanum tuberosum	36
Cluster-33922.89012;orf1	len=312 frame:-1 start:936 end:1 gi|460415227|ref|XP_004252961.1| PREDICTED: PTI1-like tyrosine-protein kinase 1 isoform X1 [Solanum lycopersicum]	Solanum lycopersicum	23
Cluster-33922.57134;orf1	len=419 frame:2 start:215 end:1471 gi|565385228|ref|XP_006358515.1| PREDICTED: protein notum homolog [Solanum tuberosum]	Solanum tuberosum	23
Cluster-33922.102063;orf1	len=512 frame:-2 start:1875 end:340 gi|565391983|ref|XP_006361688.1| PREDICTED: serine carboxypeptidase-like 49-like [Solanum tuberosum]	Solanum tuberosum	54
Cluster-33922.91343;orf1	len=296 frame:-3 start:2420 end:1533 gi|697126348|ref|XP_009617208.1| PREDICTED: hypersensitive-induced response protein 1-like [Nicotiana tomentosiformis]>gi	Nicotiana tomentosiformis	37
Cluster-33922.72705;orf1	len=691 frame:1 start:136 end:2208 gi|661899281|emb|CDO97275.1| unnamed protein product [Coffea canephora]	Coffea canephora	31
Cluster-33922.85230;orf1	len=353 frame:-3 start:1252 end:194 gi|571032303|gb|AHF21584.1| late embryogenesis abundant protein [Tamarix hispida]	Tamarix hispida	43
Cluster-33922.56749;orf1	len=754 frame:-2 start:2641 end:380 gi|565383830|ref|XP_006358053.1| PREDICTED: KH domain-containing protein At4g18375-like isoform X1 [Solanum tuberosum]>gi	Solanum tuberosum	24
Cluster-33922.105992;orf1	len=1003 frame:-1 start:3213 end:205 gi|565380864|ref|XP_006356811.1| PREDICTED: uncharacterized protein LOC102601527 [Solanum tuberosum]	Solanum tuberosum	31
Cluster-33922.59526;orf1	len=1600 frame:-2 start:5364 end:565 gi|723657753|ref|XP_010320696.1| PREDICTED: intron-binding protein aquarius [Solanum lycopersicum]	Solanum lycopersicum	19
Cluster-33922.58743;orf1	len=969 frame:-3 start:3239 end:333 gi|698545552|ref|XP_009767425.1| PREDICTED: mannosylglycoprotein endo-beta-mannosidase isoform X1 [Nicotiana sylvestris]	Nicotiana sylvestris	22
Cluster-33922.98541;orf1	len=608 frame:2 start:53 end:1876 gi|661887377|emb|CDP09157.1| unnamed protein product [Coffea canephora]	Coffea canephora	25
Cluster-33922.106221;orf1	len=1452 frame:2 start:203 end:4558 gi|565362646|ref|XP_006348057.1| PREDICTED: cleavage and polyadenylation specificity factor subunit 1-like [Solanum tuberosum]	Solanum tuberosum	18
Cluster-33922.110146;orf1	len=1022 frame:-1 start:3376 end:311 gi|698525829|ref|XP_009759740.1| PREDICTED: lysosomal alpha-mannosidase isoform X1 [Nicotiana sylvestris]	Nicotiana sylvestris	23
Cluster-33922.70023;orf1	len=572 frame:2 start:2 end:1717 gi|747043453|ref|XP_011083862.1| PREDICTED: nucleolar protein 56-like [Sesamum indicum]	Sesamum indicum	25
Cluster-33922.126786;orf1	len=302 frame:3 start:3 end:908 gi|747088174|ref|XP_011091660.1| PREDICTED: uncharacterized protein LOC105172024 [Sesamum indicum]	Sesamum indicum	38
Cluster-33922.57278;orf1	len=592 frame:-2 start:1885 end:110 gi|698456243|ref|XP_009780574.1| PREDICTED: protein BONZAI 1-like [Nicotiana sylvestris]	Nicotiana sylvestris	22
Cluster-33922.98248;orf1	len=739 frame:1 start:1 end:2217 gi|565389856|ref|XP_006360664.1| PREDICTED: dolichyl-diphosphooligosaccharide--protein glycosyltransferase subunit 2-like [Solanum tuberosum]	Solanum tuberosum	32
Cluster-33922.101293;orf1	len=225 frame:2 start:26 end:700 gi|697165711|ref|XP_009591663.1| PREDICTED: ras-related protein RABB1c [Nicotiana tomentosiformis]>gi	Nicotiana tomentosiformis	33
Cluster-33922.100386;orf1	len=219 frame:-2 start:873 end:217 gi|698451804|ref|XP_009778449.1| PREDICTED: glutathione S-transferase DHAR2 [Nicotiana sylvestris]	Nicotiana sylvestris	21
Cluster-33922.84145;orf1	len=648 frame:-3 start:3056 end:1113 gi|460409170|ref|XP_004250012.1| PREDICTED: dihydrolipoyllysine-residue acetyltransferase component 1 of pyruvate dehydrogenase complex, mitochondrial isoform X2 [Solanum lycopersicum]	Solanum lycopersicum	35
Cluster-33922.50487;orf1	len=504 frame:-3 start:1512 end:1 gi|565374432|ref|XP_006353767.1| PREDICTED: sucrose synthase-like [Solanum tuberosum]	Solanum tuberosum	37
Cluster-33922.77941;orf1	len=451 frame:3 start:3 end:1355 gi|697132764|ref|XP_009620435.1| PREDICTED: basic leucine zipper and W2 domain-containing protein 2-like [Nicotiana tomentosiformis]	Nicotiana tomentosiformis	23
Cluster-33922.65885;orf1	len=541 frame:-1 start:2197 end:575 gi|350536163|ref|NP_001234232.1| serine/threonine-protein phosphatase 5 [Solanum lycopersicum]>gi	Solanum lycopersicum	19
Cluster-33922.124871;orf1	len=422 frame:-3 start:1557 end:292 gi|565344709|ref|XP_006339448.1| PREDICTED: fasciclin-like arabinogalactan protein 10-like [Solanum tuberosum]	Solanum tuberosum	45
Cluster-33922.80608;orf1	len=326 frame:-2 start:1347 end:370 gi|698516129|ref|XP_009802952.1| PREDICTED: peroxidase 55-like [Nicotiana sylvestris]	Nicotiana sylvestris	52
Cluster-33922.17404;orf1	len=523 frame:-1 start:1780 end:212 gi|697128988|ref|XP_009618550.1| PREDICTED: beta-glucosidase 13-like isoform X1 [Nicotiana tomentosiformis]	Nicotiana tomentosiformis	21
Cluster-33922.117794;orf1	len=247 frame:-1 start:1023 end:283 gi|565388349|ref|XP_006359941.1| PREDICTED: 60S ribosomal protein L7-3-like [Solanum tuberosum]	Solanum tuberosum	26
Cluster-33922.136482;orf1	len=460 frame:3 start:54 end:1433 gi|460411459|ref|XP_004251128.1| PREDICTED: ruvB-like protein 1 [Solanum lycopersicum]	Solanum lycopersicum	15
Cluster-33922.86911;orf1	len=163 frame:1 start:76 end:564 gi|51317936|gb|AAU00066.1| pathogenesis-related protein 10 [Solanum virginianum]	Solanum virginianum	66
Cluster-33922.103105;orf1	len=392 frame:3 start:114 end:1289 gi|694364953|ref|XP_009361441.1| PREDICTED: pyruvate kinase, cytosolic isozyme-like [Pyrus x bretschneideri]	Pyrus x bretschneideri	77
Cluster-33922.86114;orf1	len=523 frame:-3 start:1928 end:360 gi|698437041|ref|XP_009802913.1| PREDICTED: fumarate hydratase 1, mitochondrial [Nicotiana sylvestris]	Nicotiana sylvestris	35
Cluster-33922.82477;orf1	len=569 frame:2 start:3899 end:5605 gi|171854661|dbj|BAG16520.1| putative multidrug resistance-associated protein [Capsicum chinense]	Capsicum chinense	25
Cluster-33922.88349;orf1	len=197 frame:-3 start:679 end:89 gi|460391597|ref|XP_004241407.1| PREDICTED: 60S ribosomal protein L9-1-like [Solanum lycopersicum]	Solanum lycopersicum	39
Cluster-33922.90032;orf1	len=232 frame:2 start:11 end:706 gi|460389800|ref|XP_004240536.1| PREDICTED: glutathione S-transferase [Solanum lycopersicum]	Solanum lycopersicum	54
Cluster-33922.96073;orf1	len=234 frame:3 start:729 end:1430 gi|460370063|ref|XP_004230874.1| PREDICTED: 26S protease regulatory subunit S10B homolog B [Solanum lycopersicum]	Solanum lycopersicum	28
Cluster-33922.93396;orf1	len=1023 frame:-1 start:3578 end:510 gi|460391383|ref|XP_004241300.1| PREDICTED: AP-2 complex subunit alpha-1-like [Solanum lycopersicum]	Solanum lycopersicum	27
Cluster-33922.85544;orf1	len=380 frame:1 start:4 end:1143 gi|697189126|ref|XP_009603611.1| PREDICTED: calreticulin-3-like isoform X1 [Nicotiana tomentosiformis]	Nicotiana tomentosiformis	22
Cluster-33922.122764;orf1	len=497 frame:1 start:154 end:1644 gi|460409194|ref|XP_004250024.1| PREDICTED: acyl-CoA-binding domain-containing protein 4 [Solanum lycopersicum]	Solanum lycopersicum	22
Cluster-33922.45049;orf1	len=672 frame:-2 start:2308 end:293 gi|460409491|ref|XP_004250172.1| PREDICTED: probable inactive receptor kinase At1g48480 [Solanum lycopersicum]	Solanum lycopersicum	27
Cluster-33922.91122;orf1	len=458 frame:3 start:54 end:1427 gi|530704746|gb|AGT40336.1| S-methyl-5-thioribose kinase [Nicotiana attenuata]	Nicotiana attenuata	20
Cluster-33922.101401;orf1	len=603 frame:1 start:196 end:2004 gi|565392964|ref|XP_006362155.1| PREDICTED: pyruvate kinase isozyme A, chloroplastic-like [Solanum tuberosum]	Solanum tuberosum	22
Cluster-33922.65237;orf1	len=267 frame:3 start:3 end:803 gi|460401129|ref|XP_004246081.1| PREDICTED: 40S ribosomal protein S6-like [Solanum lycopersicum]	Solanum lycopersicum	30
Cluster-33922.75075;orf1	len=890 frame:-2 start:3149 end:480 gi|565367048|ref|XP_006350191.1| PREDICTED: zinc-metallopeptidase, peroxisomal-like [Solanum tuberosum]	Solanum tuberosum	36
Cluster-33922.89187;orf1	len=397 frame:-3 start:1489 end:299 gi|698418449|ref|XP_009768645.1| PREDICTED: cysteine synthase, chloroplastic/chromoplastic [Nicotiana sylvestris]	Nicotiana sylvestris	35
Cluster-33922.48653;orf1	len=328 frame:2 start:35 end:1018 gi|565361563|ref|XP_006347525.1| PREDICTED: peroxidase 5-like [Solanum tuberosum]	Solanum tuberosum	47
Cluster-33922.70508;orf1	len=610 frame:-1 start:1832 end:3 gi|565354701|ref|XP_006344248.1| PREDICTED: probable inactive purple acid phosphatase 2-like [Solanum tuberosum]	Solanum tuberosum	26
Cluster-33922.106637;orf1	len=256 frame:-2 start:1162 end:395 gi|460407312|ref|XP_004249097.1| PREDICTED: proteasome subunit alpha type-3 [Solanum lycopersicum]	Solanum lycopersicum	33
Cluster-33922.100712;orf1	len=576 frame:-1 start:2255 end:528 gi|399497962|emb|CCG20309.1| Ran GTPase activating protein 2 [Solanum gourlayi]	Solanum gourlayi	33
Cluster-33922.67525;orf1	len=708 frame:3 start:225 end:2348 gi|747088844|ref|XP_011092034.1| PREDICTED: long chain acyl-CoA synthetase 6, peroxisomal-like [Sesamum indicum]	Sesamum indicum	19
Cluster-33922.98592;orf1	len=1084 frame:3 start:3 end:3254 gi|697165528|ref|XP_009591567.1| PREDICTED: putative transcription elongation factor SPT5 homolog 1 [Nicotiana tomentosiformis]	Nicotiana tomentosiformis	20
Cluster-33922.92000;orf1	len=315 frame:2 start:3377 end:4321 gi|460384869|ref|XP_004238129.1| PREDICTED: low-temperature-induced cysteine proteinase [Solanum lycopersicum]	Solanum lycopersicum	89
Cluster-33922.94670;orf1	len=300 frame:3 start:129 end:1028 gi|350536389|ref|NP_001234756.1| oxoglutarate/malate translocator [Solanum lycopersicum]>gi	Solanum lycopersicum	41
Cluster-33922.68638;orf1	len=464 frame:2 start:80 end:1471 gi|350539107|ref|NP_001233863.1| 3-dehydroquinate synthase, chloroplastic [Solanum lycopersicum]>gi	Solanum lycopersicum	21
Cluster-33922.122058;orf1	len=297 frame:1 start:1 end:891 gi|460415266|ref|XP_004252980.1| PREDICTED: apyrase [Solanum lycopersicum]	Solanum lycopersicum	63
Cluster-33922.91274;orf1	len=439 frame:2 start:2 end:1318 gi|698456981|ref|XP_009780738.1| PREDICTED: FAM10 family protein At4g22670-like isoform X1 [Nicotiana sylvestris]	Nicotiana sylvestris	19
Cluster-33922.87885;orf1	len=217 frame:1 start:25 end:675 gi|312306277|gb|ADQ73953.1| dehydrin, partial [Solanum chilense]	Solanum chilense	20
Cluster-33922.122627;orf1	len=427 frame:1 start:58 end:1338 gi|2492782|sp|Q42656.1|AGAL_COFAR RecName: Full=Alpha-galactosidase; AltName: Full=Alpha-D-galactoside galactohydrolase; AltName: Full=Melibiase; Flags: Precursor [Coffea arabica]>gi	Coffea arabica	30
Cluster-33922.92622;orf1	len=2962 frame:1 start:313 end:9198 gi|565344848|ref|XP_006339515.1| PREDICTED: uncharacterized protein LOC102605679 [Solanum tuberosum]	Solanum tuberosum	24
Cluster-33922.76832;orf1	len=357 frame:-1 start:1372 end:302 gi|565348926|ref|XP_006341451.1| PREDICTED: staphylococcal nuclease domain-containing protein 1-like isoform X1 [Solanum tuberosum]>gi	Solanum tuberosum	29
Cluster-33922.77742;orf1	len=840 frame:3 start:120 end:2639 gi|697124543|ref|XP_009616272.1| PREDICTED: AMP deaminase [Nicotiana tomentosiformis]	Nicotiana tomentosiformis	15
Cluster-33922.66664;orf1	len=851 frame:1 start:1123 end:3675 gi|460396832|ref|XP_004243974.1| PREDICTED: probable LRR receptor-like serine/threonine-protein kinase At1g56140 isoform X1 [Solanum lycopersicum]	Solanum lycopersicum	23
Cluster-33922.71262;orf1	len=257 frame:-3 start:1313 end:543 gi|460381200|ref|XP_004236340.1| PREDICTED: adenylate kinase 4 [Solanum lycopersicum]	Solanum lycopersicum	24
Cluster-33922.85464;orf1	len=506 frame:-1 start:2074 end:557 gi|460408311|ref|XP_004249589.1| PREDICTED: DEAD-box ATP-dependent RNA helicase 38 [Solanum lycopersicum]	Solanum lycopersicum	26
Cluster-33922.89489;orf1	len=482 frame:-2 start:1901 end:456 gi|565403771|ref|XP_006367329.1| PREDICTED: nucleolin 2-like [Solanum tuberosum]	Solanum tuberosum	24
Cluster-33922.53732;orf1	len=514 frame:-2 start:2172 end:631 gi|565345093|ref|XP_006339633.1| PREDICTED: uncharacterized protein LOC102585658 [Solanum tuberosum]	Solanum tuberosum	22
Cluster-33922.84712;orf1	len=463 frame:3 start:75 end:1463 gi|460384580|ref|XP_004237988.1| PREDICTED: AP-4 complex subunit mu [Solanum lycopersicum]	Solanum lycopersicum	19
Cluster-33922.93330;orf1	len=522 frame:2 start:89 end:1654 gi|698519805|ref|XP_009804772.1| PREDICTED: adenylosuccinate synthetase, chloroplastic [Nicotiana sylvestris]	Nicotiana sylvestris	23
Cluster-33922.107733;orf1	len=480 frame:-3 start:1810 end:371 gi|565348107|ref|XP_006341059.1| PREDICTED: arginine biosynthesis bifunctional protein ArgJ, chloroplastic-like isoform X2 [Solanum tuberosum]	Solanum tuberosum	38
Cluster-33922.92494;orf1	len=426 frame:3 start:18 end:1295 gi|698527568|ref|XP_009760627.1| PREDICTED: S-adenosylmethionine synthase 1 [Nicotiana sylvestris]	Nicotiana sylvestris	48
Cluster-33922.32466;orf1	len=579 frame:2 start:86 end:1822 gi|565360826|ref|XP_006347166.1| PREDICTED: tetrahydrocannabinolic acid synthase-like [Solanum tuberosum]	Solanum tuberosum	21
Cluster-33922.119569;orf1	len=450 frame:-1 start:1780 end:431 gi|697168873|ref|XP_009593330.1| PREDICTED: uncharacterized protein LOC104090006 [Nicotiana tomentosiformis]	Nicotiana tomentosiformis	22
Cluster-33922.91610;orf1	len=346 frame:-1 start:1316 end:279 gi|460415318|ref|XP_004253006.1| PREDICTED: probable voltage-gated potassium channel subunit beta [Solanum lycopersicum]	Solanum lycopersicum	23
Cluster-33922.87069;orf1	len=637 frame:3 start:267 end:2177 gi|292806707|gb|ADE42483.1| proton pump interactor 1 [Solanum tuberosum]	Solanum tuberosum	16
Cluster-33922.65964;orf1	len=423 frame:1 start:1 end:1269 gi|565397521|ref|XP_006364339.1| PREDICTED: aminoacylase-1-like [Solanum tuberosum]	Solanum tuberosum	23
Cluster-33922.84648;orf1	len=162 frame:-1 start:812 end:327 gi|697127685|ref|XP_009617887.1| PREDICTED: eukaryotic translation initiation factor 5A-1/2 [Nicotiana tomentosiformis]	Nicotiana tomentosiformis	52
Cluster-33922.78248;orf1	len=366 frame:-2 start:1442 end:345 gi|565356082|ref|XP_006344903.1| PREDICTED: farnesyl pyrophosphate synthase 1-like [Solanum tuberosum]	Solanum tuberosum	24
Cluster-33922.75568;orf1	len=1056 frame:3 start:3 end:3170 gi|565391173|ref|XP_006361299.1| PREDICTED: protein TIC110, chloroplastic-like isoform X2 [Solanum tuberosum]	Solanum tuberosum	19
Cluster-33922.76020;orf1	len=932 frame:2 start:155 end:2950 gi|697116772|ref|XP_009612309.1| PREDICTED: pre-mRNA-splicing factor SYF1 [Nicotiana tomentosiformis]	Nicotiana tomentosiformis	17
Cluster-33922.99453;orf1	len=1013 frame:-1 start:3444 end:406 gi|460368063|ref|XP_004229889.1| PREDICTED: multiple C2 and transmembrane domain-containing protein 2-like [Solanum lycopersicum]	Solanum lycopersicum	25
Cluster-33922.98439;orf2	len=233 frame:-2 start:1242 end:544 gi|28863913|gb|AAL99197.1| UTP:alpha-D-glucose-1-phosphate uridylyltransferase [Solanum tuberosum]	Solanum tuberosum	41
Cluster-33922.85728;orf1	len=750 frame:2 start:59 end:2308 gi|565398393|ref|XP_006364759.1| PREDICTED: histone-lysine N-methyltransferase, H3 lysine-9 specific SUVH1-like isoform X1 [Solanum tuberosum]>gi	Solanum tuberosum	23
Cluster-33922.89358;orf1	len=454 frame:2 start:809 end:2170 gi|565369700|ref|XP_006351472.1| PREDICTED: SNF1-related protein kinase regulatory subunit gamma-1-like [Solanum tuberosum]	Solanum tuberosum	25
Cluster-33922.87094;orf1	len=351 frame:1 start:97 end:1149 gi|460378959|ref|XP_004235234.1| PREDICTED: eukaryotic translation initiation factor 2 subunit alpha-like [Solanum lycopersicum]	Solanum lycopersicum	15
Cluster-33922.77713;orf1	len=495 frame:3 start:423 end:1907 gi|697138494|ref|XP_009623324.1| PREDICTED: glucan endo-1,3-beta-glucosidase 6-like [Nicotiana tomentosiformis]	Nicotiana tomentosiformis	25
Cluster-33922.84368;orf3	len=969 frame:-3 start:3195 end:289 gi|723679683|ref|XP_010317611.1| PREDICTED: uncharacterized protein LOC101254456 isoform X2 [Solanum lycopersicum]	Solanum lycopersicum	25
Cluster-33922.65275;orf1	len=510 frame:-1 start:1727 end:198 gi|460380229|ref|XP_004235860.1| PREDICTED: glutamyl-tRNA(Gln) amidotransferase subunit A, mitochondrial [Solanum lycopersicum]	Solanum lycopersicum	19
Cluster-33922.68028;orf1	len=338 frame:-3 start:1511 end:498 gi|460377440|ref|XP_004234501.1| PREDICTED: thioredoxin reductase 2-like [Solanum lycopersicum]	Solanum lycopersicum	20
Cluster-33922.92054;orf1	len=1056 frame:3 start:3 end:3170 gi|565367322|ref|XP_006350321.1| PREDICTED: extended synaptotagmin-1-like [Solanum tuberosum]	Solanum tuberosum	19
Cluster-33922.98743;orf1	len=642 frame:1 start:553 end:2478 gi|387538847|gb|AFJ79639.1| chloroplast polyphenol oxidase [Solanum melongena]	Solanum melongena	73
Cluster-33922.96359;orf1	len=894 frame:-2 start:3162 end:481 gi|565348592|ref|XP_006341293.1| PREDICTED: receptor-like protein kinase FERONIA-like [Solanum tuberosum]	Solanum tuberosum	24
Cluster-33922.96838;orf1	len=668 frame:-1 start:4237 end:2234 gi|565378784|ref|XP_006355827.1| PREDICTED: uncharacterized protein LOC102591696 [Solanum tuberosum]	Solanum tuberosum	18
Cluster-33922.42545;orf1	len=407 frame:-1 start:1530 end:310 gi|565396911|ref|XP_006364049.1| PREDICTED: aspartate-semialdehyde dehydrogenase-like [Solanum tuberosum]	Solanum tuberosum	38
Cluster-33922.94547;orf1	len=236 frame:2 start:125 end:832 gi|460373244|ref|XP_004232431.1| PREDICTED: proteasome subunit beta type-1 [Solanum lycopersicum]	Solanum lycopersicum	23
Cluster-33922.71793;orf1	len=356 frame:3 start:120 end:1187 gi|698489816|ref|XP_009791437.1| PREDICTED: glutathione S-transferase omega-like 2 isoform X1 [Nicotiana sylvestris]	Nicotiana sylvestris	24
Cluster-33922.97560;orf1	len=243 frame:1 start:154 end:882 gi|460398515|ref|XP_004244803.1| PREDICTED: proteasome subunit alpha type-5 [Solanum lycopersicum]>gi	Solanum lycopersicum	33
Cluster-33922.102817;orf1	len=571 frame:-1 start:1897 end:185 gi|698458629|ref|XP_009781099.1| PREDICTED: subtilisin-like protease [Nicotiana sylvestris]	Nicotiana sylvestris	35
Cluster-33922.106823;orf1	len=643 frame:-1 start:2475 end:547 gi|460409256|ref|XP_004250055.1| PREDICTED: glycerol-3-phosphate dehydrogenase SDP6, mitochondrial isoform X2 [Solanum lycopersicum]>gi	Solanum lycopersicum	25
Cluster-33922.87093;orf1	len=493 frame:-2 start:2311 end:833 gi|3328122|gb|AAC26785.1| phosphoglycerate kinase precursor [Solanum tuberosum]	Solanum tuberosum	57
Cluster-33922.44005;orf1	len=534 frame:1 start:1 end:1602 gi|697164867|ref|XP_009591248.1| PREDICTED: cytochrome P450 98A2-like [Nicotiana tomentosiformis]	Nicotiana tomentosiformis	20
Cluster-33922.57303;orf1	len=342 frame:-1 start:1962 end:937 gi|565355307|ref|XP_006344533.1| PREDICTED: putative glucose-6-phosphate 1-epimerase-like [Solanum tuberosum]	Solanum tuberosum	18
Cluster-33922.86025;orf1	len=381 frame:-3 start:1439 end:297 gi|661892652|emb|CDP03810.1| unnamed protein product [Coffea canephora]	Coffea canephora	32
Cluster-33922.88381;orf1	len=796 frame:2 start:203 end:2590 gi|460388384|ref|XP_004239847.1| PREDICTED: protein transport protein SEC23-like [Solanum lycopersicum]	Solanum lycopersicum	25
Cluster-33922.81557;orf1	len=480 frame:3 start:123 end:1562 gi|565392990|ref|XP_006362168.1| PREDICTED: probable nucleolar protein 5-2-like isoform X1 [Solanum tuberosum]>gi	Solanum tuberosum	33
Cluster-33922.40461;orf1	len=567 frame:2 start:2 end:1702 gi|723704409|ref|XP_010321856.1| PREDICTED: pectinesterase [Solanum lycopersicum]	Solanum lycopersicum	44
Cluster-33922.82386;orf1	len=1104 frame:-3 start:3858 end:547 gi|565341952|ref|XP_006338128.1| PREDICTED: uncharacterized protein LOC102602976 isoform X2 [Solanum tuberosum]	Solanum tuberosum	23
Cluster-33922.87498;orf1	len=468 frame:2 start:326 end:1729 gi|697113144|ref|XP_009610454.1| PREDICTED: oxysterol-binding protein-related protein 3A-like [Nicotiana tomentosiformis]	Nicotiana tomentosiformis	26
Cluster-33922.82711;orf1	len=418 frame:-2 start:1809 end:556 gi|697102028|ref|XP_009598907.1| PREDICTED: U-box domain-containing protein 72-like, partial [Nicotiana tomentosiformis]	Nicotiana tomentosiformis	23
Cluster-33922.87301;orf1	len=883 frame:3 start:57 end:2705 gi|226440555|gb|ACO57136.1| lipoxygenase 1 [Capsicum annuum]	Capsicum annuum	76
Cluster-33922.80665;orf3	len=946 frame:3 start:4515 end:7352 gi|565392147|ref|XP_006361768.1| PREDICTED: probable LRR receptor-like serine/threonine-protein kinase At1g67720-like [Solanum tuberosum]	Solanum tuberosum	15
Cluster-33922.90116;orf1	len=557 frame:-1 start:1749 end:79 gi|565358030|ref|XP_006345832.1| PREDICTED: uncharacterized protein LOC102598039 [Solanum tuberosum]	Solanum tuberosum	39
Cluster-33922.42188;orf1	len=450 frame:-3 start:1526 end:177 gi|565380368|ref|XP_006356575.1| PREDICTED: uncharacterized protein At4g06744-like [Solanum tuberosum]	Solanum tuberosum	29
Cluster-33922.74980;orf1	len=382 frame:-2 start:1373 end:228 gi|565373820|ref|XP_006353465.1| PREDICTED: peroxisomal fatty acid beta-oxidation multifunctional protein AIM1-like [Solanum tuberosum]	Solanum tuberosum	28
Cluster-33922.99143;orf1	len=513 frame:1 start:1333 end:2871 gi|156530179|gb|ABU75186.1| AtpB, partial (chloroplast) [Samadera sp. C-Ford 4679]	Samadera sp. C-Ford 4679	31
Cluster-33922.87849;orf1	len=283 frame:-3 start:1143 end:295 gi|698560682|ref|XP_009771923.1| PREDICTED: 60S ribosomal protein L7a-2-like [Nicotiana sylvestris]	Nicotiana sylvestris	27
Cluster-33922.97645;orf1	len=878 frame:-1 start:3382 end:749 gi|460381720|ref|XP_004236591.1| PREDICTED: uncharacterized protein At2g41620 [Solanum lycopersicum]	Solanum lycopersicum	16
Cluster-33922.95601;orf1	len=274 frame:3 start:126 end:947 gi|460388003|ref|XP_004239661.1| PREDICTED: proteasome subunit beta type-5 [Solanum lycopersicum]>gi	Solanum lycopersicum	39
Cluster-33922.74919;orf1	len=1227 frame:3 start:216 end:3896 gi|565372311|ref|XP_006352739.1| PREDICTED: structural maintenance of chromosomes protein 1-like [Solanum tuberosum]	Solanum tuberosum	18
Cluster-33922.94276;orf1	len=1826 frame:2 start:206 end:5683 gi|565376311|ref|XP_006354650.1| PREDICTED: eukaryotic translation initiation factor 4G-like [Solanum tuberosum]	Solanum tuberosum	22
Cluster-33922.85530;orf1	len=480 frame:1 start:118 end:1557 gi|460379750|ref|XP_004235624.1| PREDICTED: IAA-amino acid hydrolase ILR1-like 4 [Solanum lycopersicum]	Solanum lycopersicum	17
Cluster-33922.121013;orf1	len=416 frame:2 start:182 end:1429 gi|697118839|ref|XP_009613359.1| PREDICTED: 12-oxophytodienoate reductase 3 [Nicotiana tomentosiformis]	Nicotiana tomentosiformis	19
Cluster-33922.83216;orf1	len=483 frame:-3 start:1999 end:551 gi|747045814|ref|XP_011096149.1| PREDICTED: patellin-3 [Sesamum indicum]	Sesamum indicum	33
Cluster-33922.87518;orf1	len=289 frame:-2 start:1250 end:384 gi|460385181|ref|XP_004238283.1| PREDICTED: gamma carbonic anhydrase 2, mitochondrial [Solanum lycopersicum]	Solanum lycopersicum	25
Cluster-33922.96558;orf1	len=248 frame:1 start:1 end:744 gi|568214583|ref|NP_001275146.1| uncharacterized protein LOC102585221 [Solanum tuberosum]>gi	Solanum tuberosum	26
Cluster-33922.89562;orf1	len=1763 frame:2 start:2 end:5290 gi|565378124|ref|XP_006355512.1| PREDICTED: mucin-19-like [Solanum tuberosum]	Solanum tuberosum	28
Cluster-33922.97783;orf1	len=663 frame:-1 start:2349 end:361 gi|565342813|ref|XP_006338535.1| PREDICTED: alpha-dioxygenase 1-like [Solanum tuberosum]	Solanum tuberosum	31
Cluster-33922.73590;orf1	len=1087 frame:2 start:2 end:3262 gi|116047947|gb|ABJ53199.1| myosin XI-K [Nicotiana benthamiana]	Nicotiana benthamiana	19
Cluster-33922.91885;orf2	len=473 frame:3 start:2817 end:4235 gi|565387823|ref|XP_006359687.1| PREDICTED: pentatricopeptide repeat-containing protein At3g03580-like [Solanum tuberosum]	Solanum tuberosum	17
Cluster-33922.92097;orf1	len=314 frame:3 start:81 end:1022 gi|565399707|ref|XP_006365388.1| PREDICTED: eukaryotic translation initiation factor 3 subunit G-like [Solanum tuberosum]	Solanum tuberosum	22
Cluster-33922.99738;orf1	len=286 frame:3 start:1710 end:2567 gi|565351130|ref|XP_006342512.1| PREDICTED: 6-phosphofructokinase 3-like [Solanum tuberosum]	Solanum tuberosum	30
Cluster-33922.90024;orf1	len=271 frame:-1 start:1134 end:322 gi|460391918|ref|XP_004241565.1| PREDICTED: short-chain type dehydrogenase/reductase-like [Solanum lycopersicum]	Solanum lycopersicum	29
Cluster-33922.98971;orf1	len=760 frame:2 start:92 end:2371 gi|565394150|ref|XP_006362725.1| PREDICTED: serrate RNA effector molecule-like isoform X1 [Solanum tuberosum]	Solanum tuberosum	15
Cluster-33922.75635;orf1	len=489 frame:-2 start:1646 end:180 gi|122235310|sp|Q0PHS9.1|DES_CAPAN RecName: Full=9-divinyl ether synthase; Short=StDES; AltName: Full=Colneleate synthase; AltName: Full=Cytochrome P450 74D4 [Capsicum annuum]>gi	Capsicum annuum	25
Cluster-33922.99450;orf1	len=729 frame:1 start:151 end:2337 gi|565361645|ref|XP_006347565.1| PREDICTED: exportin-1-like [Solanum tuberosum]	Solanum tuberosum	26
Cluster-33922.58661;orf1	len=214 frame:2 start:266 end:907 gi|723744482|ref|XP_010313202.1| PREDICTED: lactoylglutathione lyase isoform X2 [Solanum lycopersicum]>gi	Solanum lycopersicum	26
Cluster-33922.78484;orf1	len=294 frame:3 start:93 end:974 gi|460381707|ref|XP_004236585.1| PREDICTED: S-formylglutathione hydrolase [Solanum lycopersicum]	Solanum lycopersicum	27
Cluster-33922.56762;orf1	len=248 frame:-2 start:958 end:215 gi|460367524|ref|XP_004229623.1| PREDICTED: ATP synthase subunit O, mitochondrial [Solanum lycopersicum]	Solanum lycopersicum	25
Cluster-33922.69880;orf1	len=372 frame:1 start:1 end:1116 gi|565396581|ref|XP_006363888.1| PREDICTED: L-ascorbate peroxidase S, chloroplastic/mitochondrial-like [Solanum tuberosum]	Solanum tuberosum	27
Cluster-33922.115225;orf1	len=633 frame:1 start:145 end:2043 gi|460411624|ref|XP_004251206.1| PREDICTED: lysosomal beta glucosidase isoform X2 [Solanum lycopersicum]	Solanum lycopersicum	62
Cluster-33922.118150;orf1	len=1510 frame:3 start:126 end:4655 gi|697099382|ref|XP_009631505.1| PREDICTED: alpha-glucan water dikinase, chloroplastic isoform X1 [Nicotiana tomentosiformis]>gi	Nicotiana tomentosiformis	23
Cluster-33922.128762;orf1	len=384 frame:-2 start:1449 end:298 gi|698472860|ref|XP_009784349.1| PREDICTED: peroxidase 51-like [Nicotiana sylvestris]	Nicotiana sylvestris	46
Cluster-33922.76162;orf1	len=692 frame:3 start:1719 end:3794 gi|565348011|ref|XP_006341014.1| PREDICTED: ATP-dependent zinc metalloprotease FTSH 8, mitochondrial-like [Solanum tuberosum]	Solanum tuberosum	21
Cluster-33922.74155;orf1	len=346 frame:1 start:37 end:1074 gi|565350448|ref|XP_006342181.1| PREDICTED: cinnamoyl-CoA reductase 2 [Solanum tuberosum]	Solanum tuberosum	26
Cluster-33922.95749;orf1	len=1070 frame:-3 start:3210 end:1 gi|460408997|ref|XP_004249927.1| PREDICTED: ubiquitin carboxyl-terminal hydrolase 12 isoform X4 [Solanum lycopersicum]	Solanum lycopersicum	23
Cluster-33922.64439;orf1	len=211 frame:-3 start:769 end:137 gi|565361265|ref|XP_006347377.1| PREDICTED: miraculin-like [Solanum tuberosum]	Solanum tuberosum	37
Cluster-33922.84908;orf1	len=190 frame:2 start:827 end:1396 gi|697191427|ref|XP_009604777.1| PREDICTED: 40S ribosomal protein S9-2-like [Nicotiana tomentosiformis]	Nicotiana tomentosiformis	24
Cluster-33922.77021;orf1	len=238 frame:-1 start:1014 end:301 gi|460378539|ref|XP_004235028.1| PREDICTED: caffeic acid 3-O-methyltransferase [Solanum lycopersicum]	Solanum lycopersicum	21
Cluster-33922.93775;orf1	len=410 frame:2 start:71 end:1300 gi|428675604|gb|AFZ41795.1| putative progesterone 5-beta-reductase [Duboisia hopwoodii]	Duboisia hopwoodii	20
Cluster-33922.121754;orf1	len=919 frame:2 start:2 end:2758 gi|565373026|ref|XP_006353086.1| PREDICTED: alpha-glucosidase-like [Solanum tuberosum]	Solanum tuberosum	25
Cluster-33922.89835;orf1	len=1076 frame:-3 start:3685 end:458 gi|747041803|ref|XP_011075207.1| PREDICTED: neutral alpha-glucosidase C [Sesamum indicum]	Sesamum indicum	20
Cluster-33922.75210;orf1	len=442 frame:-1 start:1593 end:268 gi|698517435|ref|XP_009803601.1| PREDICTED: dolichyl-diphosphooligosaccharide--protein glycosyltransferase 48 kDa subunit [Nicotiana sylvestris]	Nicotiana sylvestris	25
Cluster-33922.83864;orf1	len=482 frame:-3 start:1821 end:376 gi|698525248|ref|XP_009759437.1| PREDICTED: dolichyl-diphosphooligosaccharide--protein glycosyltransferase subunit 1B [Nicotiana sylvestris]>gi	Nicotiana sylvestris	20
Cluster-33922.49881;orf1	len=979 frame:-1 start:3532 end:596 gi|565345274|ref|XP_006339722.1| PREDICTED: exportin-2-like [Solanum tuberosum]	Solanum tuberosum	28
Cluster-33922.88588;orf1	len=566 frame:-2 start:5917 end:4220 gi|565367615|ref|XP_006350454.1| PREDICTED: probable acyl-activating enzyme 6-like [Solanum tuberosum]	Solanum tuberosum	21
Cluster-33922.87417;orf1	len=735 frame:1 start:160 end:2364 gi|565374800|ref|XP_006353938.1| PREDICTED: dolichyl-diphosphooligosaccharide--protein glycosyltransferase subunit STT3B-like [Solanum tuberosum]	Solanum tuberosum	18
Cluster-33922.86387;orf1	len=1404 frame:-3 start:4850 end:639 gi|460382069|ref|XP_004236762.1| PREDICTED: ABC transporter B family member 6-like [Solanum lycopersicum]>gi	Solanum lycopersicum	18
Cluster-33922.94955;orf1	len=442 frame:2 start:2 end:1327 gi|565386589|ref|XP_006359092.1| PREDICTED: heterogeneous nuclear ribonucleoprotein A3-like [Solanum tuberosum]	Solanum tuberosum	23
Cluster-33922.92826;orf2	len=306 frame:3 start:42 end:959 gi|565361291|ref|XP_006347390.1| PREDICTED: uncharacterized protein LOC102602040 [Solanum tuberosum]	Solanum tuberosum	45
Cluster-33922.49042;orf1	len=757 frame:-3 start:2481 end:211 gi|698565516|ref|XP_009773282.1| PREDICTED: copper amine oxidase 1-like [Nicotiana sylvestris]>gi	Nicotiana sylvestris	19
Cluster-33922.79625;orf1	len=790 frame:-1 start:2735 end:366 gi|698510084|ref|XP_009800228.1| PREDICTED: protein transport protein SEC23 [Nicotiana sylvestris]	Nicotiana sylvestris	20
Cluster-33922.74042;orf1	len=641 frame:-1 start:2138 end:216 gi|565362610|ref|XP_006348039.1| PREDICTED: pentatricopeptide repeat-containing protein At1g80270, mitochondrial-like [Solanum tuberosum]	Solanum tuberosum	16
Cluster-33922.87715;orf1	len=399 frame:2 start:68 end:1264 gi|565381831|ref|XP_006357264.1| PREDICTED: uncharacterized protein LOC102599305 [Solanum tuberosum]	Solanum tuberosum	25
Cluster-33922.40256;orf1	len=334 frame:2 start:26 end:1027 gi|806638513|ref|NP_001234644.2| peroxidase precursor [Solanum lycopersicum]	Solanum lycopersicum	51
Cluster-33922.87245;orf1	len=236 frame:-2 start:918 end:211 gi|350536291|ref|NP_001234751.1| 60S ribosomal protein L10 [Solanum lycopersicum]>gi	Solanum lycopersicum	20
Cluster-33922.85809;orf1	len=307 frame:2 start:416 end:1336 gi|698528121|ref|XP_009760896.1| PREDICTED: protein EXORDIUM-like 2 [Nicotiana sylvestris]	Nicotiana sylvestris	35
Cluster-33922.43138;orf1	len=620 frame:1 start:28 end:1887 gi|565396005|ref|XP_006363625.1| PREDICTED: pyruvate decarboxylase 1-like [Solanum tuberosum]	Solanum tuberosum	38
Cluster-33922.68129;orf1	len=462 frame:2 start:56 end:1441 gi|595803816|ref|XP_007202066.1| hypothetical protein PRUPE_ppa005923mg [Prunus persica]>gi	Prunus persica	20
Cluster-33922.85447;orf1	len=718 frame:-2 start:2495 end:342 gi|565377820|ref|XP_006355366.1| PREDICTED: acyl-coenzyme A oxidase 2, peroxisomal-like [Solanum tuberosum]	Solanum tuberosum	22
Cluster-33922.89276;orf1	len=589 frame:3 start:153 end:1919 gi|460386518|ref|XP_004238945.1| PREDICTED: serine/threonine-protein phosphatase 2A 65 kDa regulatory subunit A beta isoform [Solanum lycopersicum]	Solanum lycopersicum	37
Cluster-33922.79220;orf1	len=639 frame:-2 start:1919 end:3 gi|802769414|ref|XP_012090350.1| PREDICTED: phosphoglucomutase, chloroplastic [Jatropha curcas]>gi	Jatropha curcas	18
Cluster-33922.73735;orf1	len=267 frame:-3 start:1119 end:319 gi|460400045|ref|XP_004245546.1| PREDICTED: V-type proton ATPase subunit E [Solanum lycopersicum]	Solanum lycopersicum	21
Cluster-33922.111642;orf1	len=522 frame:-3 start:1800 end:235 gi|565386752|ref|XP_006359173.1| PREDICTED: furcatin hydrolase-like [Solanum tuberosum]	Solanum tuberosum	31
Cluster-33922.88876;orf1	len=286 frame:-1 start:1081 end:224 gi|565392755|ref|XP_006362057.1| PREDICTED: adenine phosphoribosyltransferase 1, chloroplastic-like [Solanum tuberosum]	Solanum tuberosum	21
Cluster-33922.95158;orf1	len=386 frame:-1 start:2920 end:1763 gi|698531090|ref|XP_009762378.1| PREDICTED: probable nucleoredoxin 1 [Nicotiana sylvestris]	Nicotiana sylvestris	14
Cluster-33922.48995;orf1	len=482 frame:-1 start:1446 end:1 gi|643733925|gb|KDP40768.1| hypothetical protein JCGZ_24767 [Jatropha curcas]	Jatropha curcas	23
Cluster-33922.85996;orf1	len=271 frame:-3 start:955 end:143 gi|565394730|ref|XP_006363009.1| PREDICTED: peroxisomal 2,4-dienoyl-CoA reductase SPS19-like [Solanum tuberosum]	Solanum tuberosum	21
Cluster-33922.32881;orf1	len=288 frame:-1 start:1166 end:303 gi|502129176|ref|XP_004500211.1| PREDICTED: proliferating cell nuclear antigen [Cicer arietinum]	Cicer arietinum	21
Cluster-33922.83795;orf1	len=307 frame:-3 start:1287 end:367 gi|60279272|emb|CAA63968.1| pom30 [Solanum tuberosum]	Solanum tuberosum	36
Cluster-33922.59879;orf1	len=648 frame:1 start:103 end:2046 gi|698549849|ref|XP_009768782.1| PREDICTED: ATPase family AAA domain-containing protein 3-like [Nicotiana sylvestris]	Nicotiana sylvestris	19
Cluster-33922.76715;orf1	len=312 frame:-3 start:1842 end:907 gi|723742458|ref|XP_010312791.1| PREDICTED: prohibitin-3, mitochondrial-like [Solanum lycopersicum]	Solanum lycopersicum	26
Cluster-33922.80232;orf1	len=1224 frame:-2 start:4242 end:571 gi|565350074|ref|XP_006341999.1| PREDICTED: coatomer subunit alpha-1-like [Solanum tuberosum]	Solanum tuberosum	79
Cluster-33922.96682;orf1	len=505 frame:-2 start:1856 end:342 gi|729453171|ref|XP_010523643.1| PREDICTED: catalase-2-like [Tarenaya hassleriana]	Tarenaya hassleriana	53
Cluster-33922.100406;orf1	len=286 frame:-3 start:1114 end:257 gi|350534934|ref|NP_001234423.1| chaperonin 21 precursor [Solanum lycopersicum]>gi	Solanum lycopersicum	21
Cluster-33922.56906;orf1	len=1056 frame:-2 start:3415 end:248 gi|565401118|ref|XP_006366062.1| PREDICTED: phosphoenolpyruvate carboxylase 4-like [Solanum tuberosum]	Solanum tuberosum	17
Cluster-33922.70756;orf1	len=478 frame:-3 start:1689 end:256 gi|460392867|ref|XP_004242034.1| PREDICTED: aldehyde dehydrogenase family 3 member H1 [Solanum lycopersicum]	Solanum lycopersicum	21
Cluster-33922.131033;orf1	len=377 frame:1 start:19 end:1149 gi|593263758|ref|XP_007134057.1| hypothetical protein PHAVU_010G015700g [Phaseolus vulgaris]>gi	Phaseolus vulgaris	28
Cluster-33922.86890;orf1	len=234 frame:-3 start:928 end:227 gi|565369785|ref|XP_006351514.1| PREDICTED: probable serine protease inhibitor 6-like [Solanum tuberosum]	Solanum tuberosum	25
Cluster-33922.64572;orf1	len=151 frame:-2 start:720 end:268 gi|763816942|gb|KJB83794.1| hypothetical protein B456_013G265000 [Gossypium raimondii]	Gossypium raimondii	24
Cluster-33922.90468;orf1	len=831 frame:-1 start:2897 end:405 gi|565358326|ref|XP_006345978.1| PREDICTED: acyl-CoA dehydrogenase family member 10-like [Solanum tuberosum]	Solanum tuberosum	18
Cluster-33922.60024;orf1	len=510 frame:3 start:15 end:1544 gi|565357923|ref|XP_006345779.1| PREDICTED: carboxyvinyl-carboxyphosphonate phosphorylmutase, chloroplastic-like [Solanum tuberosum]	Solanum tuberosum	16
Cluster-33922.79564;orf1	len=290 frame:2 start:2 end:871 gi|723692608|ref|XP_010319826.1| PREDICTED: vacuolar protein sorting-associated protein 26A isoform X2 [Solanum lycopersicum]	Solanum lycopersicum	18
Cluster-33922.84998;orf1	len=434 frame:2 start:2 end:1303 gi|661877125|emb|CDP18987.1| unnamed protein product [Coffea canephora]	Coffea canephora	25
Cluster-33922.91868;orf1	len=550 frame:2 start:17 end:1666 gi|565351116|ref|XP_006342505.1| PREDICTED: far upstream element-binding protein 2-like [Solanum tuberosum]	Solanum tuberosum	32
Cluster-33922.85775;orf1	len=374 frame:1 start:1 end:1122 gi|731355856|ref|XP_010689361.1| PREDICTED: protein argonaute 4 [Beta vulgaris subsp. vulgaris]>gi	Beta vulgaris subsp. vulgaris	27
Cluster-33922.80343;orf1	len=373 frame:2 start:2 end:1120 gi|565397404|ref|XP_006364286.1| PREDICTED: bark storage protein A-like isoform X1 [Solanum tuberosum]	Solanum tuberosum	45
Cluster-33922.55589;orf1	len=389 frame:-3 start:1391 end:225 gi|565379784|ref|XP_006356298.1| PREDICTED: alcohol dehydrogenase 1-like isoform X2 [Solanum tuberosum]	Solanum tuberosum	34
Cluster-33922.90978;orf1	len=791 frame:-3 start:2742 end:370 gi|565387809|ref|XP_006359680.1| PREDICTED: subtilisin-like protease-like [Solanum tuberosum]	Solanum tuberosum	28
Cluster-33922.89770;orf1	len=149 frame:1 start:1 end:447 gi|51317936|gb|AAU00066.1| pathogenesis-related protein 10 [Solanum virginianum]	Solanum virginianum	71
Cluster-33922.111538;orf1	len=418 frame:-1 start:2306 end:1053 gi|565372070|ref|XP_006352620.1| PREDICTED: coproporphyrinogen-III oxidase, chloroplastic-like [Solanum tuberosum]	Solanum tuberosum	18
Cluster-33922.123767;orf1	len=248 frame:1 start:1 end:744 gi|565385222|ref|XP_006358512.1| PREDICTED: nectarin-1-like [Solanum tuberosum]	Solanum tuberosum	96
Cluster-33922.72899;orf1	len=436 frame:-1 start:3424 end:2117 gi|565364824|ref|XP_006349118.1| PREDICTED: vacuolar protein sorting-associated protein 4-like [Solanum tuberosum]	Solanum tuberosum	17
Cluster-33922.83034;orf1	len=352 frame:3 start:105 end:1160 gi|568215214|ref|NP_001275022.1| spermidine synthase-like [Solanum tuberosum]>gi	Solanum tuberosum	22
Cluster-33922.99614;orf1	len=407 frame:1 start:1 end:1221 gi|698559442|ref|XP_009771571.1| PREDICTED: activator of 90 kDa heat shock protein ATPase homolog 1-like [Nicotiana sylvestris]	Nicotiana sylvestris	24
Cluster-33922.84054;orf1	len=1630 frame:3 start:210 end:5099 gi|697171343|ref|XP_009594602.1| PREDICTED: DNA-directed RNA polymerase II subunit 1 [Nicotiana tomentosiformis]	Nicotiana tomentosiformis	20
Cluster-33922.92641;orf1	len=582 frame:-1 start:2709 end:964 gi|565387659|ref|XP_006359610.1| PREDICTED: amidophosphoribosyltransferase 2, chloroplastic-like [Solanum tuberosum]	Solanum tuberosum	19
Cluster-33922.98038;orf1	len=533 frame:-1 start:2101 end:503 gi|565352038|ref|XP_006342954.1| PREDICTED: threonine synthase, chloroplastic [Solanum tuberosum]	Solanum tuberosum	22
Cluster-33922.69644;orf1	len=234 frame:-1 start:1265 end:564 gi|568214485|ref|NP_001275476.1| 60S ribosomal protein L13a-4-like [Solanum tuberosum]>gi	Solanum tuberosum	17
Cluster-33922.66847;orf1	len=688 frame:3 start:30 end:2093 gi|565365890|ref|XP_006349631.1| PREDICTED: probable dipeptidyl-peptidase 5-like [Solanum tuberosum]	Solanum tuberosum	22
Cluster-33922.102247;orf1	len=492 frame:1 start:55 end:1530 gi|565373086|ref|XP_006353111.1| PREDICTED: acetolactate synthase small subunit 1, chloroplastic-like [Solanum tuberosum]	Solanum tuberosum	18
Cluster-33922.80734;orf1	len=269 frame:-2 start:3051 end:2245 gi|460412934|ref|XP_004251851.1| PREDICTED: stem-specific protein TSJT1 [Solanum lycopersicum]	Solanum lycopersicum	27
Cluster-33922.76236;orf1	len=549 frame:-1 start:1917 end:271 gi|350537257|ref|NP_001234542.1| carotenoid cleavage dioxygenase 1-1 [Solanum lycopersicum]>gi	Solanum lycopersicum	15
Cluster-33922.83019;orf1	len=263 frame:-3 start:1102 end:314 gi|698498465|ref|XP_009795136.1| PREDICTED: acid phosphatase 1-like [Nicotiana sylvestris]	Nicotiana sylvestris	44
Cluster-33922.66022;orf1	len=212 frame:-2 start:946 end:311 gi|697099545|ref|XP_009586787.1| PREDICTED: peroxidase 12-like [Nicotiana tomentosiformis]>gi	Nicotiana tomentosiformis	82
Cluster-33922.46433;orf1	len=454 frame:2 start:11 end:1372 gi|747048458|ref|XP_011070242.1| PREDICTED: acetylornithine deacetylase [Sesamum indicum]>gi	Sesamum indicum	22
Cluster-33922.83107;orf1	len=468 frame:2 start:5 end:1408 gi|747043103|ref|XP_011082096.1| PREDICTED: acetylornithine aminotransferase, chloroplastic/mitochondrial-like [Sesamum indicum]	Sesamum indicum	21
Cluster-33922.54530;orf1	len=384 frame:2 start:47 end:1198 gi|565390238|ref|XP_006360852.1| PREDICTED: probable homoserine kinase-like [Solanum tuberosum]	Solanum tuberosum	26
Cluster-33922.99784;orf1	len=777 frame:1 start:289 end:2619 gi|747049048|ref|XP_011070555.1| PREDICTED: alpha,alpha-trehalose-phosphate synthase [UDP-forming] 6 [Sesamum indicum]	Sesamum indicum	31
Cluster-33922.94122;orf1	len=207 frame:2 start:203 end:823 gi|565360911|ref|XP_006347207.1| PREDICTED: histone H2B.1-like [Solanum tuberosum]	Solanum tuberosum	75
Cluster-33922.85998;orf1	len=415 frame:-3 start:1618 end:374 gi|697150260|ref|XP_009629336.1| PREDICTED: DNA damage-inducible protein 1 [Nicotiana tomentosiformis]	Nicotiana tomentosiformis	28
Cluster-33922.110435;orf1	len=358 frame:3 start:192 end:1265 gi|565375379|ref|XP_006354208.1| PREDICTED: sorbitol dehydrogenase-like [Solanum tuberosum]	Solanum tuberosum	19
Cluster-33922.88974;orf1	len=414 frame:1 start:94 end:1335 gi|460377400|ref|XP_004234481.1| PREDICTED: polyadenylate-binding protein RBP45-like [Solanum lycopersicum]	Solanum lycopersicum	27
Cluster-33922.83052;orf1	len=280 frame:1 start:118 end:957 gi|460385179|ref|XP_004238282.1| PREDICTED: proteasome subunit alpha type-1-A [Solanum lycopersicum]	Solanum lycopersicum	29
Cluster-33922.90451;orf1	len=185 frame:-2 start:671 end:117 gi|13560653|gb|AAK30143.1|AF348141_1 pathogenesis-related protein PR-1 precursor [Capsicum annuum]>gi	Capsicum annuum	100
Cluster-33922.99745;orf1	len=447 frame:-1 start:4668 end:3328 gi|697148977|ref|XP_009628683.1| PREDICTED: 3-phosphoshikimate 1-carboxyvinyltransferase 1, chloroplastic [Nicotiana tomentosiformis]	Nicotiana tomentosiformis	21
Cluster-33922.87480;orf1	len=1193 frame:-1 start:4022 end:444 gi|565360577|ref|XP_006347043.1| PREDICTED: DNA-directed RNA polymerase II subunit RPB2-like [Solanum tuberosum]	Solanum tuberosum	17
Cluster-33922.47733;orf1	len=535 frame:2 start:2 end:1606 gi|698565177|ref|XP_009773191.1| PREDICTED: lysosomal Pro-X carboxypeptidase [Nicotiana sylvestris]	Nicotiana sylvestris	20
Cluster-33922.97669;orf1	len=646 frame:-3 start:2220 end:283 gi|357491027|ref|XP_003615801.1| Ubiquitin-activating enzyme E1 [Medicago truncatula]>gi	Medicago truncatula	24
Cluster-33922.91037;orf1	len=918 frame:-3 start:3842 end:1089 gi|302143924|emb|CBI23029.3| unnamed protein product [Vitis vinifera]	Vitis vinifera	23
Cluster-33922.89683;orf1	len=1221 frame:1 start:205 end:3867 gi|565349282|ref|XP_006341624.1| PREDICTED: uncharacterized protein LOC102599875 [Solanum tuberosum]	Solanum tuberosum	20
Cluster-33922.59205;orf1	len=819 frame:2 start:221 end:2677 gi|698539443|ref|XP_009765450.1| PREDICTED: uncharacterized protein LOC104216996 [Nicotiana sylvestris]	Nicotiana sylvestris	16
Cluster-33922.80317;orf1	len=1207 frame:1 start:322 end:3942 gi|697110582|ref|XP_009609156.1| PREDICTED: structural maintenance of chromosomes protein 3 [Nicotiana tomentosiformis]>gi	Nicotiana tomentosiformis	20
Cluster-33922.92433;orf1	len=259 frame:-2 start:2008 end:1232 gi|749385029|ref|NP_001291337.1| cysteine synthase [Sesamum indicum]>gi	Sesamum indicum	52
Cluster-33922.72002;orf1	len=548 frame:3 start:66 end:1709 gi|460399165|ref|XP_004245112.1| PREDICTED: serine hydroxymethyltransferase 3, chloroplastic-like [Solanum lycopersicum]	Solanum lycopersicum	22
Cluster-33922.88612;orf1	len=542 frame:-3 start:1941 end:316 gi|565372846|ref|XP_006352998.1| PREDICTED: reticuline oxidase-like protein-like [Solanum tuberosum]	Solanum tuberosum	16
Cluster-33922.118360;orf1	len=345 frame:1 start:178 end:1212 gi|697190907|ref|XP_009604521.1| PREDICTED: nitronate monooxygenase [Nicotiana tomentosiformis]	Nicotiana tomentosiformis	20
Cluster-33922.91188;orf1	len=518 frame:-3 start:1904 end:351 gi|460368438|ref|XP_004230074.1| PREDICTED: poly(rC)-binding protein 1 [Solanum lycopersicum]	Solanum lycopersicum	20
Cluster-33922.85628;orf1	len=635 frame:-2 start:2327 end:423 gi|460365272|ref|XP_004228527.1| PREDICTED: probable phenylalanine--tRNA ligase beta subunit [Solanum lycopersicum]>gi	Solanum lycopersicum	18
Cluster-33922.56191;orf1	len=1088 frame:-2 start:3698 end:435 gi|460379836|ref|XP_004235666.1| PREDICTED: conserved oligomeric Golgi complex subunit 1 [Solanum lycopersicum]	Solanum lycopersicum	18
Cluster-33922.90572;orf1	len=437 frame:3 start:33 end:1343 gi|658309878|ref|NP_001280856.1| mitogen-activated protein kinase homolog D5 [Malus domestica]>gi	Malus domestica	26
Cluster-33922.69416;orf1	len=415 frame:-1 start:1620 end:376 gi|747060335|ref|XP_011076594.1| PREDICTED: NPL4-like protein 2 [Sesamum indicum]	Sesamum indicum	21
Cluster-33922.88780;orf1	len=771 frame:3 start:189 end:2501 gi|565394852|ref|XP_006363070.1| PREDICTED: acetyl-coenzyme A carboxylase carboxyl transferase subunit alpha, chloroplastic-like [Solanum tuberosum]	Solanum tuberosum	18
Cluster-33922.99909;orf1	len=245 frame:-2 start:1013 end:279 gi|697180831|ref|XP_009599399.1| PREDICTED: glutathione S-transferase T1-like [Nicotiana tomentosiformis]	Nicotiana tomentosiformis	23
Cluster-33922.84038;orf1	len=296 frame:-1 start:1145 end:258 gi|565395003|ref|XP_006363139.1| PREDICTED: probable Xaa-Pro aminopeptidase P-like isoform X1 [Solanum tuberosum]	Solanum tuberosum	20
Cluster-33922.91177;orf1	len=372 frame:-3 start:1459 end:344 gi|609175|emb|CAA57522.1| cathepsin B-like cysteine proteinase [Nicotiana rustica]	Nicotiana rustica	15
Cluster-33922.106991;orf1	len=302 frame:-3 start:1186 end:281 gi|565343654|ref|XP_006338944.1| PREDICTED: histone deacetylase HDT1-like [Solanum tuberosum]	Solanum tuberosum	17
Cluster-33922.125587;orf2	len=182 frame:-2 start:734 end:189 gi|565402650|ref|XP_006366786.1| PREDICTED: threonine dehydratase biosynthetic, chloroplastic-like [Solanum tuberosum]	Solanum tuberosum	34
Cluster-33922.82713;orf1	len=392 frame:1 start:1084 end:2259 gi|723660173|ref|XP_010325006.1| PREDICTED: dynamin-related protein 1E [Solanum lycopersicum]	Solanum lycopersicum	18
Cluster-33922.65282;orf1	len=1828 frame:-3 start:5858 end:375 gi|460395564|ref|XP_004243352.1| PREDICTED: callose synthase 12 [Solanum lycopersicum]>gi	Solanum lycopersicum	23
Cluster-33922.118823;orf1	len=2279 frame:1 start:355 end:7191 gi|565389051|ref|XP_006360278.1| PREDICTED: LOW QUALITY PROTEIN: acetyl-CoA carboxylase 1-like, partial [Solanum tuberosum]	Solanum tuberosum	21
Cluster-33922.66926;orf1	len=730 frame:3 start:105 end:2294 gi|662552181|gb|AIE54293.1| copper-containing amine oxidase [Nicotiana tabacum]	Nicotiana tabacum	19
Cluster-33922.79374;orf1	len=322 frame:3 start:63 end:1028 gi|460369931|ref|XP_004230810.1| PREDICTED: probable carboxylesterase 13 [Solanum lycopersicum]	Solanum lycopersicum	22
Cluster-33922.84902;orf1	len=188 frame:-1 start:799 end:236 gi|565394844|ref|XP_006363066.1| PREDICTED: 60S ribosomal protein L18a-like [Solanum tuberosum]	Solanum tuberosum	31
Cluster-33922.80961;orf1	len=236 frame:-3 start:1088 end:381 gi|460401936|ref|XP_004246471.1| PREDICTED: ras-related protein RABE1a [Solanum lycopersicum]>gi	Solanum lycopersicum	26
Cluster-33922.55848;orf1	len=635 frame:1 start:196 end:2100 gi|460386921|ref|XP_004239142.1| PREDICTED: uncharacterized protein LOC101245945 isoform X2 [Solanum lycopersicum]	Solanum lycopersicum	13
Cluster-33922.87376;orf1	len=195 frame:-1 start:838 end:254 gi|565365118|ref|XP_006349264.1| PREDICTED: germin-like protein subfamily 1 member 13-like [Solanum tuberosum]	Solanum tuberosum	81
Cluster-33922.50486;orf1	len=337 frame:2 start:2 end:1012 gi|720097865|ref|XP_010247458.1| PREDICTED: sucrose synthase [Nelumbo nucifera]>gi	Nelumbo nucifera	32
Cluster-33922.117066;orf2	len=457 frame:2 start:1421 end:2791 gi|565379898|ref|XP_006356354.1| PREDICTED: probable serine/threonine-protein kinase At5g41260-like isoform X4 [Solanum tuberosum]	Solanum tuberosum	22
Cluster-33922.85306;orf1	len=849 frame:1 start:1 end:2547 gi|565385189|ref|XP_006358496.1| PREDICTED: uncharacterized protein LOC102597779 isoform X2 [Solanum tuberosum]	Solanum tuberosum	18
Cluster-33922.73734;orf1	len=375 frame:3 start:45 end:1169 gi|723678299|ref|XP_004233010.2| PREDICTED: uncharacterized protein LOC101263269 [Solanum lycopersicum]	Solanum lycopersicum	55
Cluster-33922.107724;orf1	len=422 frame:-2 start:1479 end:214 gi|460407458|ref|XP_004249169.1| PREDICTED: enoyl-[acyl-carrier-protein] reductase [NADH] 2, chloroplastic-like [Solanum lycopersicum]	Solanum lycopersicum	34
Cluster-33922.73337;orf1	len=670 frame:-1 start:2698 end:689 gi|565352028|ref|XP_006342949.1| PREDICTED: phospholipid:diacylglycerol acyltransferase 1-like [Solanum tuberosum]	Solanum tuberosum	13
Cluster-33922.29977;orf1	len=485 frame:-1 start:2194 end:740 gi|565344033|ref|XP_006339123.1| PREDICTED: cell division protein FtsZ homolog 2-1, chloroplastic-like [Solanum tuberosum]	Solanum tuberosum	23
Cluster-33922.59230;orf1	len=441 frame:1 start:184 end:1506 gi|698495681|ref|XP_009793937.1| PREDICTED: pyruvate dehydrogenase E1 component subunit alpha-3, chloroplastic-like [Nicotiana sylvestris]	Nicotiana sylvestris	26
Cluster-33922.51241;orf1	len=672 frame:-3 start:2670 end:655 gi|502083631|ref|XP_004487517.1| PREDICTED: peptidyl-prolyl cis-trans isomerase CYP71 [Cicer arietinum]	Cicer arietinum	14
Cluster-33922.44398;orf1	len=481 frame:3 start:138 end:1580 gi|565369062|ref|XP_006351156.1| PREDICTED: dihydrolipoyllysine-residue acetyltransferase component of pyruvate dehydrogenase complex, mitochondrial-like [Solanum tuberosum]	Solanum tuberosum	16
Cluster-33922.23295;orf1	len=378 frame:1 start:142 end:1275 gi|565396762|ref|XP_006363977.1| PREDICTED: mitochondrial phosphate carrier protein 3, mitochondrial-like isoform X1 [Solanum tuberosum]	Solanum tuberosum	17
Cluster-33922.80024;orf1	len=349 frame:2 start:2 end:1048 gi|565385355|ref|XP_006358574.1| PREDICTED: pyruvate kinase isozyme G, chloroplastic-like [Solanum tuberosum]	Solanum tuberosum	17
Cluster-33922.67266;orf1	len=398 frame:3 start:78 end:1271 gi|460390449|ref|XP_004240846.1| PREDICTED: tRNA-aminoacylation cofactor arc1 isoform X2 [Solanum lycopersicum]	Solanum lycopersicum	15
Cluster-33922.102712;orf1	len=439 frame:-3 start:3273 end:1957 gi|697095533|ref|XP_009611781.1| PREDICTED: eukaryotic peptide chain release factor subunit 1-3-like [Nicotiana tomentosiformis]	Nicotiana tomentosiformis	19
Cluster-33922.86435;orf1	len=508 frame:1 start:250 end:1773 gi|747089195|ref|XP_011092225.1| PREDICTED: uncharacterized protein LOC105172480 [Sesamum indicum]	Sesamum indicum	15
Cluster-33922.89019;orf1	len=489 frame:-1 start:1837 end:371 gi|565404853|ref|XP_006367838.1| PREDICTED: UDP-sulfoquinovose synthase, chloroplastic-like isoform X1 [Solanum tuberosum]>gi	Solanum tuberosum	18
Cluster-33922.121768;orf1	len=367 frame:-1 start:2387 end:1287 gi|460391551|ref|XP_004241384.1| PREDICTED: hyoscyamine 6-dioxygenase-like [Solanum lycopersicum]	Solanum lycopersicum	23
Cluster-33922.71586;orf1	len=208 frame:-1 start:1674 end:1051 gi|565390063|ref|XP_006360766.1| PREDICTED: proteasome subunit beta type-2-A-like [Solanum tuberosum]	Solanum tuberosum	21
Cluster-33922.84823;orf1	len=850 frame:-1 start:2893 end:344 gi|698530687|ref|XP_009762168.1| PREDICTED: cell division cycle protein 48 homolog [Nicotiana sylvestris]	Nicotiana sylvestris	60
Cluster-33922.89485;orf1	len=179 frame:-1 start:1174 end:638 gi|698533520|ref|XP_009763574.1| PREDICTED: translationally-controlled tumor protein homolog [Nicotiana sylvestris]	Nicotiana sylvestris	25
Cluster-33922.66959;orf1	len=233 frame:-3 start:1387 end:689 gi|565390935|ref|XP_006361188.1| PREDICTED: abscisic acid receptor PYR1-like [Solanum tuberosum]	Solanum tuberosum	16
Cluster-33922.46554;orf1	len=1106 frame:1 start:190 end:3507 gi|565394744|ref|XP_006363016.1| PREDICTED: uncharacterized protein LOC102594412 [Solanum tuberosum]	Solanum tuberosum	18
Cluster-33922.95684;orf1	len=291 frame:-2 start:1371 end:499 gi|350539761|ref|NP_001234267.1| 14-3-3 protein 8 [Solanum lycopersicum]>gi	Solanum lycopersicum	26
Cluster-33922.60537;orf1	len=637 frame:-1 start:2183 end:273 gi|225442531|ref|XP_002284134.1| PREDICTED: ruBisCO large subunit-binding protein subunit beta, chloroplastic [Vitis vinifera]>gi	Vitis vinifera	21
Cluster-33922.100862;orf1	len=390 frame:1 start:1 end:1170 gi|460407574|ref|XP_004249227.1| PREDICTED: strictosidine synthase 1 [Solanum lycopersicum]	Solanum lycopersicum	14
Cluster-33922.89766;orf1	len=440 frame:3 start:39 end:1358 gi|295646769|gb|ADG23123.1| xyloglucan specific endoglucanase inhibitor [Solanum melongena]	Solanum melongena	29
Cluster-33922.84733;orf1	len=374 frame:-2 start:1594 end:473 gi|565386264|ref|XP_006358950.1| PREDICTED: malate dehydrogenase, mitochondrial-like [Solanum tuberosum]	Solanum tuberosum	73
Cluster-33922.81360;orf1	len=309 frame:3 start:3 end:929 gi|698582606|ref|XP_009777872.1| PREDICTED: pyrophosphate--fructose 6-phosphate 1-phosphotransferase subunit alpha [Nicotiana sylvestris]	Nicotiana sylvestris	25
Cluster-33922.81924;orf1	len=217 frame:-3 start:898 end:248 gi|698534971|ref|XP_009764033.1| PREDICTED: P25 protein-like [Nicotiana sylvestris]	Nicotiana sylvestris	47
Cluster-33922.89319;orf1	len=266 frame:1 start:37 end:834 gi|643469|gb|AAA61967.1| unknown [Solanum lycopersicum]	Solanum lycopersicum	24
Cluster-33922.88496;orf1	len=586 frame:-2 start:2131 end:374 gi|698445881|ref|XP_009768469.1| PREDICTED: beta-galactosidase-like [Nicotiana sylvestris]	Nicotiana sylvestris	32
Cluster-33922.90382;orf1	len=579 frame:2 start:2 end:1738 gi|565363115|ref|XP_006348283.1| PREDICTED: uncharacterized protein LOC102600810 [Solanum tuberosum]	Solanum tuberosum	19
Cluster-33922.68303;orf1	len=578 frame:3 start:3 end:1736 gi|565390658|ref|XP_006361053.1| PREDICTED: apoptosis inhibitor 5-like [Solanum tuberosum]	Solanum tuberosum	16
Cluster-33922.50668;orf1	len=563 frame:-2 start:2160 end:472 gi|258406676|gb|ACV72061.1| glutathione synthetase [Solanum lycopersicum]	Solanum lycopersicum	15
Cluster-33922.93258;orf1	len=513 frame:2 start:20 end:1558 gi|697148293|ref|XP_009628327.1| PREDICTED: elongation factor TuA, chloroplastic [Nicotiana tomentosiformis]	Nicotiana tomentosiformis	20
Cluster-33922.77487;orf1	len=252 frame:-1 start:1194 end:439 gi|723733163|ref|XP_004247725.2| PREDICTED: uncharacterized protein LOC101250545 [Solanum lycopersicum]	Solanum lycopersicum	33
Cluster-33922.73697;orf1	len=689 frame:3 start:246 end:2312 gi|460374962|ref|XP_004233277.1| PREDICTED: probable L-type lectin-domain containing receptor kinase S.5 [Solanum lycopersicum]	Solanum lycopersicum	19
Cluster-33922.93854;orf1	len=206 frame:-2 start:1118 end:501 gi|565355420|ref|XP_006344587.1| PREDICTED: uncharacterized protein LOC102600894 [Solanum tuberosum]	Solanum tuberosum	96
Cluster-33922.104964;orf1	len=608 frame:1 start:64 end:1887 gi|460408850|ref|XP_004249854.1| PREDICTED: leucine-rich repeat extensin-like protein 6 [Solanum lycopersicum]	Solanum lycopersicum	23
Cluster-33922.90482;orf1	len=419 frame:1 start:85 end:1341 gi|698550424|ref|XP_009768970.1| PREDICTED: beta-ureidopropionase [Nicotiana sylvestris]	Nicotiana sylvestris	19
Cluster-33922.83430;orf1	len=318 frame:3 start:63 end:1016 gi|723694386|ref|XP_010320182.1| PREDICTED: protein EXORDIUM-like [Solanum lycopersicum]	Solanum lycopersicum	18
Cluster-33922.99611;orf1	len=326 frame:2 start:227 end:1204 gi|565359593|ref|XP_006346588.1| PREDICTED: cytochrome c1-1, heme protein, mitochondrial-like [Solanum tuberosum]	Solanum tuberosum	24
Cluster-33922.72537;orf1	len=576 frame:-1 start:1995 end:268 gi|118487206|gb|ABK95431.1| unknown [Populus trichocarpa]>gi	Populus trichocarpa	15
Cluster-33922.95400;orf1	len=380 frame:3 start:231 end:1370 gi|255558011|ref|XP_002520034.1| protein transporter, putative [Ricinus communis]>gi	Ricinus communis	16
Cluster-33922.74498;orf1	len=159 frame:-2 start:756 end:280 gi|460366574|ref|XP_004229156.1| PREDICTED: 40S ribosomal protein S16-like [Solanum lycopersicum]>gi	Solanum lycopersicum	35
Cluster-33922.91781;orf1	len=772 frame:-2 start:2614 end:299 gi|460399910|ref|XP_004245479.1| PREDICTED: ABC transporter F family member 3 [Solanum lycopersicum]	Solanum lycopersicum	18
Cluster-33922.124379;orf1	len=475 frame:-3 start:1656 end:232 gi|697102247|ref|XP_009600050.1| PREDICTED: serine carboxypeptidase-like 42 [Nicotiana tomentosiformis]	Nicotiana tomentosiformis	25
Cluster-33922.133385;orf1	len=875 frame:-3 start:3088 end:464 gi|565369826|ref|XP_006351534.1| PREDICTED: beta-galactosidase 3-like [Solanum tuberosum]	Solanum tuberosum	18
Cluster-33922.86449;orf1	len=496 frame:-2 start:1769 end:282 gi|565361904|ref|XP_006347692.1| PREDICTED: SUN domain-containing protein 2-like [Solanum tuberosum]	Solanum tuberosum	15
Cluster-33922.94785;orf1	len=615 frame:-1 start:2806 end:962 gi|553726723|dbj|BAO02533.1| predicted phospholipase C ortholog [Nicotiana alata]	Nicotiana alata	18
Cluster-33922.97456;orf1	len=240 frame:3 start:1176 end:1895 gi|565365210|ref|XP_006349310.1| PREDICTED: ras-related protein RABA2a-like [Solanum tuberosum]	Solanum tuberosum	19
Cluster-33922.97434;orf1	len=959 frame:3 start:222 end:3098 gi|565374109|ref|XP_006353606.1| PREDICTED: vacuolar protein sorting-associated protein 11 homolog [Solanum tuberosum]	Solanum tuberosum	14
Cluster-33922.72202;orf1	len=437 frame:1 start:1 end:1311 gi|565370565|ref|XP_006351890.1| PREDICTED: aminoacylase-1-like isoform X1 [Solanum tuberosum]>gi	Solanum tuberosum	14
Cluster-33922.101439;orf1	len=1782 frame:-3 start:6089 end:744 gi|565344695|ref|XP_006339441.1| PREDICTED: brefeldin A-inhibited guanine nucleotide-exchange protein 2-like [Solanum tuberosum]	Solanum tuberosum	24
Cluster-33922.74560;orf1	len=446 frame:-1 start:1779 end:442 gi|565358100|ref|XP_006345867.1| PREDICTED: deacetylvindoline O-acetyltransferase-like [Solanum tuberosum]	Solanum tuberosum	32
Cluster-33922.95153;orf1	len=292 frame:1 start:1 end:876 gi|565404555|ref|XP_006367701.1| PREDICTED: ubiquitin carboxyl-terminal hydrolase 6-like [Solanum tuberosum]	Solanum tuberosum	13
Cluster-33922.93860;orf1	len=222 frame:-1 start:852 end:187 gi|697094490|ref|XP_009606590.1| PREDICTED: 60S ribosomal protein L15 [Nicotiana tomentosiformis]>gi	Nicotiana tomentosiformis	25
Cluster-33922.96589;orf1	len=358 frame:2 start:35 end:1108 gi|460374888|ref|XP_004233240.1| PREDICTED: probable tRNA N6-adenosine threonylcarbamoyltransferase [Solanum lycopersicum]	Solanum lycopersicum	20
Cluster-33922.114374;orf1	len=711 frame:1 start:190 end:2322 gi|565373888|ref|XP_006353498.1| PREDICTED: probable glutamate carboxypeptidase 2-like [Solanum tuberosum]	Solanum tuberosum	22
Cluster-33922.104793;orf1	len=395 frame:-3 start:1546 end:362 gi|565344186|ref|XP_006339198.1| PREDICTED: V-type proton ATPase subunit d2-like [Solanum tuberosum]>gi	Solanum tuberosum	22
Cluster-33922.86801;orf1	len=232 frame:-1 start:941 end:246 gi|460401754|ref|XP_004246382.1| PREDICTED: probable glutathione S-transferase [Solanum lycopersicum]	Solanum lycopersicum	20
Cluster-33922.92973;orf1	len=650 frame:-2 start:2277 end:328 gi|697138633|ref|XP_009623394.1| PREDICTED: cryptochrome-1 [Nicotiana tomentosiformis]>gi	Nicotiana tomentosiformis	15
Cluster-33922.62402;orf1	len=1036 frame:-1 start:3706 end:599 gi|565403896|ref|XP_006367388.1| PREDICTED: UPF0202 protein At1g10490-like [Solanum tuberosum]	Solanum tuberosum	18
Cluster-33922.39046;orf1	len=515 frame:1 start:34 end:1578 gi|460367626|ref|XP_004229673.1| PREDICTED: serine carboxypeptidase-like 40 [Solanum lycopersicum]	Solanum lycopersicum	24
Cluster-33922.37852;orf1	len=505 frame:2 start:2 end:1516 gi|565360824|ref|XP_006347165.1| PREDICTED: cannabidiolic acid synthase-like 2-like [Solanum tuberosum]	Solanum tuberosum	23
Cluster-33922.47514;orf1	len=450 frame:-1 start:1741 end:392 gi|698504614|ref|XP_009797808.1| PREDICTED: histidinol dehydrogenase, chloroplastic-like [Nicotiana sylvestris]	Nicotiana sylvestris	12
Cluster-33922.111207;orf1	len=348 frame:2 start:266 end:1309 gi|565372555|ref|XP_006352857.1| PREDICTED: probable ADP-ribosylation factor GTPase-activating protein AGD9-like [Solanum tuberosum]	Solanum tuberosum	14
Cluster-33922.84702;orf1	len=347 frame:-2 start:1870 end:830 gi|460393854|ref|XP_004242523.1| PREDICTED: probable pyridoxal biosynthesis protein PDX1 [Solanum lycopersicum]	Solanum lycopersicum	12
Cluster-33922.87453;orf1	len=197 frame:2 start:2 end:592 gi|698424102|ref|XP_009783268.1| PREDICTED: proteasome subunit beta type-6-like [Nicotiana sylvestris]	Nicotiana sylvestris	21
Cluster-33922.99166;orf1	len=169 frame:-2 start:1167 end:661 gi|697123994|ref|XP_009615991.1| PREDICTED: putative 4-hydroxy-4-methyl-2-oxoglutarate aldolase 2 [Nicotiana tomentosiformis]>gi	Nicotiana tomentosiformis	17
Cluster-33922.88172;orf1	len=182 frame:3 start:210 end:755 gi|698373151|gb|AIT97254.1| glycine-rich RNA-binding protein 1-1 [Capsicum annuum]	Capsicum annuum	23
Cluster-33922.87613;orf1	len=234 frame:-3 start:1205 end:504 gi|460393660|ref|XP_004242427.1| PREDICTED: 40S ribosomal protein S8 [Solanum lycopersicum]	Solanum lycopersicum	43
Cluster-33922.79710;orf1	len=391 frame:1 start:1 end:1173 gi|565373161|ref|XP_006353145.1| PREDICTED: probable mannitol dehydrogenase-like [Solanum tuberosum]	Solanum tuberosum	31
Cluster-33922.56532;orf1	len=488 frame:3 start:432 end:1895 gi|565387407|ref|XP_006359491.1| PREDICTED: bifunctional purple acid phosphatase 26 [Solanum tuberosum]	Solanum tuberosum	18
Cluster-33922.76041;orf1	len=1072 frame:-3 start:3645 end:430 gi|568214324|ref|NP_001275243.1| probable sucrose-phosphate synthase [Solanum tuberosum]>gi	Solanum tuberosum	19
Cluster-33922.87918;orf1	len=287 frame:1 start:412 end:1272 gi|698486633|ref|XP_009790036.1| PREDICTED: probable protein phosphatase 2C 10 [Nicotiana sylvestris]	Nicotiana sylvestris	14
Cluster-33922.98067;orf1	len=221 frame:2 start:50 end:712 gi|460405902|ref|XP_004248413.1| PREDICTED: plasma membrane-associated cation-binding protein 1 [Solanum lycopersicum]	Solanum lycopersicum	19
Cluster-33922.42117;orf1	len=489 frame:-3 start:1936 end:470 gi|697150891|ref|XP_009629653.1| PREDICTED: ureidoglycolate hydrolase [Nicotiana tomentosiformis]	Nicotiana tomentosiformis	24
Cluster-33922.80097;orf1	len=429 frame:-2 start:1570 end:284 gi|378405606|gb|AFB82642.1| ATP-citrate synthase [Camellia sinensis]	Camellia sinensis	22
Cluster-33922.126834;orf1	len=407 frame:-2 start:2267 end:1047 gi|565359335|ref|XP_006346471.1| PREDICTED: probable N-acetyl-gamma-glutamyl-phosphate reductase, chloroplastic-like [Solanum tuberosum]	Solanum tuberosum	18
Cluster-33922.113620;orf1	len=818 frame:-2 start:2978 end:525 gi|698529362|ref|XP_009761497.1| PREDICTED: prolyl endopeptidase-like [Nicotiana sylvestris]	Nicotiana sylvestris	13
Cluster-33922.93768;orf1	len=248 frame:1 start:157 end:900 gi|460392358|ref|XP_004241783.1| PREDICTED: vesicle-associated membrane protein 711 [Solanum lycopersicum]>gi	Solanum lycopersicum	21
Cluster-33922.98523;orf1	len=161 frame:3 start:30 end:512 gi|460401974|ref|XP_004246490.1| PREDICTED: 40S ribosomal protein S14-2-like [Solanum lycopersicum]>gi	Solanum lycopersicum	23
Cluster-33922.51912;orf1	len=257 frame:1 start:1 end:771 gi|697098733|ref|XP_009628178.1| PREDICTED: ras-related protein Rab7 [Nicotiana tomentosiformis]	Nicotiana tomentosiformis	18
Cluster-33922.82742;orf1	len=351 frame:-2 start:1410 end:358 gi|565363133|ref|XP_006348292.1| PREDICTED: protein DJ-1 homolog B-like [Solanum tuberosum]	Solanum tuberosum	27
Cluster-33922.84495;orf1	len=208 frame:3 start:21 end:644 gi|697149435|ref|XP_009628928.1| PREDICTED: 60S ribosomal protein L11-1 [Nicotiana tomentosiformis]>gi	Nicotiana tomentosiformis	24
Cluster-33922.91990;orf1	len=701 frame:2 start:65 end:2167 gi|698550585|ref|XP_009769027.1| PREDICTED: aconitate hydratase, cytoplasmic-like [Nicotiana sylvestris]	Nicotiana sylvestris	97
Cluster-33922.100822;orf1	len=208 frame:1 start:2014 end:2637 gi|460368877|ref|XP_004230291.1| PREDICTED: protein disulfide-isomerase like 2-1 [Solanum lycopersicum]	Solanum lycopersicum	20
Cluster-33922.73704;orf1	len=284 frame:1 start:49 end:900 gi|350535623|ref|NP_001234460.1| harpin binding protein 1 [Solanum lycopersicum]>gi	Solanum lycopersicum	19
Cluster-33922.85256;orf1	len=404 frame:-3 start:3302 end:2091 gi|565359203|ref|XP_006346406.1| PREDICTED: methylcrotonoyl-CoA carboxylase beta chain, mitochondrial-like [Solanum tuberosum]	Solanum tuberosum	14
Cluster-33922.72823;orf1	len=403 frame:3 start:177 end:1385 gi|565391265|ref|XP_006361343.1| PREDICTED: developmentally regulated G-protein 2-like isoform X1 [Solanum tuberosum]>gi	Solanum tuberosum	14
Cluster-33922.95200;orf1	len=327 frame:-3 start:1232 end:252 gi|698490438|ref|XP_009791710.1| PREDICTED: 60S acidic ribosomal protein P0 [Nicotiana sylvestris]	Nicotiana sylvestris	30
Cluster-33922.76491;orf1	len=786 frame:-2 start:2753 end:396 gi|723711921|ref|XP_010323154.1| PREDICTED: eukaryotic translation initiation factor isoform 4G-1-like isoform X1 [Solanum lycopersicum]	Solanum lycopersicum	15
Cluster-33922.81385;orf1	len=265 frame:2 start:110 end:904 gi|82621184|gb|ABB86280.1| proteasome-like protein alpha subunit-like [Solanum tuberosum]	Solanum tuberosum	26
Cluster-33922.39545;orf1	len=391 frame:1 start:1 end:1173 gi|565363231|ref|XP_006348341.1| PREDICTED: ribokinase-like isoform X1 [Solanum tuberosum]>gi	Solanum tuberosum	16
Cluster-33922.103738;orf1	len=464 frame:-2 start:2422 end:1031 gi|307746706|dbj|BAJ21223.1| acyltransferase-like [Solanum melongena]	Solanum melongena	17
Cluster-33922.62234;orf1	len=617 frame:-1 start:2294 end:444 gi|697095726|ref|XP_009612778.1| PREDICTED: guanine nucleotide-binding protein-like 3 homolog [Nicotiana tomentosiformis]	Nicotiana tomentosiformis	14
Cluster-33922.63300;orf1	len=866 frame:2 start:413 end:3010 gi|698548073|ref|XP_009768217.1| PREDICTED: probable alpha,alpha-trehalose-phosphate synthase [UDP-forming] 7 [Nicotiana sylvestris]	Nicotiana sylvestris	24
Cluster-33922.61702;orf1	len=732 frame:-2 start:2368 end:173 gi|565369157|ref|XP_006351203.1| PREDICTED: uncharacterized protein LOC102604753 [Solanum tuberosum]	Solanum tuberosum	23
Cluster-33922.43737;orf1	len=559 frame:2 start:800 end:2476 gi|565377289|ref|XP_006355118.1| PREDICTED: KH domain-containing protein At4g18375-like isoform X1 [Solanum tuberosum]>gi	Solanum tuberosum	15
Cluster-33922.78892;orf1	len=843 frame:-3 start:2752 end:224 gi|565354075|ref|XP_006343943.1| PREDICTED: golgin candidate 6-like isoform X1 [Solanum tuberosum]>gi	Solanum tuberosum	11
Cluster-33922.70184;orf1	len=386 frame:-3 start:1315 end:158 gi|565352002|ref|XP_006342936.1| PREDICTED: peroxisomal (S)-2-hydroxy-acid oxidase GLO4-like [Solanum tuberosum]	Solanum tuberosum	15
Cluster-33922.89669;orf1	len=185 frame:1 start:169 end:723 gi|296089819|emb|CBI39638.3| unnamed protein product [Vitis vinifera]	Vitis vinifera	48
Cluster-33922.69696;orf1	len=460 frame:-3 start:1681 end:302 gi|565383336|ref|XP_006357974.1| PREDICTED: protein disulfide isomerase-like 2-3-like [Solanum tuberosum]	Solanum tuberosum	26
Cluster-33922.89150;orf1	len=273 frame:-2 start:1621 end:803 gi|565365646|ref|XP_006349515.1| PREDICTED: THO complex subunit 4-like [Solanum tuberosum]	Solanum tuberosum	17
Cluster-33922.49840;orf1	len=301 frame:2 start:1505 end:2407 gi|568214551|ref|NP_001275315.1| hexokinase-related protein 1 [Solanum tuberosum]>gi	Solanum tuberosum	16
Cluster-33922.119050;orf2	len=551 frame:2 start:1025 end:2677 gi|565361234|ref|XP_006347362.1| PREDICTED: putative 3,4-dihydroxy-2-butanone kinase-like [Solanum tuberosum]	Solanum tuberosum	21
Cluster-33922.136474;orf1	len=517 frame:1 start:7 end:1557 gi|565349155|ref|XP_006341563.1| PREDICTED: beta-glucosidase 44-like [Solanum tuberosum]	Solanum tuberosum	14
Cluster-33922.62143;orf1	len=552 frame:2 start:2 end:1657 gi|698459776|ref|XP_009781372.1| PREDICTED: uncharacterized protein LOC104230304 [Nicotiana sylvestris]	Nicotiana sylvestris	17
Cluster-33922.121116;orf1	len=510 frame:1 start:64 end:1593 gi|698433038|ref|XP_009796958.1| PREDICTED: probable serine/threonine-protein kinase At5g41260 [Nicotiana sylvestris]>gi	Nicotiana sylvestris	23
Cluster-33922.80894;orf1	len=463 frame:1 start:79 end:1467 gi|565392234|ref|XP_006361811.1| PREDICTED: serine carboxypeptidase-like 50-like [Solanum tuberosum]	Solanum tuberosum	23
Cluster-33922.82154;orf1	len=407 frame:-2 start:1920 end:700 gi|565401363|ref|XP_006366171.1| PREDICTED: BAG family molecular chaperone regulator 7-like [Solanum tuberosum]	Solanum tuberosum	25
Cluster-33922.81693;orf1	len=292 frame:1 start:190 end:1065 gi|565373691|ref|XP_006353403.1| PREDICTED: alpha-soluble NSF attachment protein-like [Solanum tuberosum]	Solanum tuberosum	13
Cluster-33922.93921;orf1	len=813 frame:-1 start:2784 end:346 gi|460385256|ref|XP_004238320.1| PREDICTED: uncharacterized TPR repeat-containing protein At1g05150-like [Solanum lycopersicum]	Solanum lycopersicum	15
Cluster-33922.109504;orf1	len=565 frame:-2 start:2231 end:537 gi|460415566|ref|XP_004253129.1| PREDICTED: 4-coumarate--CoA ligase-like 5 [Solanum lycopersicum]	Solanum lycopersicum	18
Cluster-33922.93518;orf1	len=208 frame:-2 start:624 end:1 gi|568215405|ref|NP_001275335.1| dehydroquinate dehydratase [Solanum tuberosum]>gi	Solanum tuberosum	20
Cluster-33922.72655;orf1	len=476 frame:-1 start:1631 end:204 gi|723726297|ref|XP_010325663.1| PREDICTED: coiled-coil domain-containing protein 18 [Solanum lycopersicum]	Solanum lycopersicum	19
Cluster-33922.86869;orf1	len=282 frame:3 start:21 end:866 gi|568815709|ref|NP_001275627.1| cytochrome b-c1 complex subunit Rieske, mitochondrial-like [Solanum tuberosum]>gi	Solanum tuberosum	20
Cluster-33922.83958;orf1	len=374 frame:3 start:3 end:1124 gi|565349065|ref|XP_006341518.1| PREDICTED: aldose 1-epimerase-like [Solanum tuberosum]	Solanum tuberosum	16
Cluster-33922.104155;orf1	len=397 frame:-1 start:1826 end:636 gi|698572099|ref|XP_009775056.1| PREDICTED: mitogen-activated protein kinase kinase 2-like [Nicotiana sylvestris]	Nicotiana sylvestris	13
Cluster-33922.65625;orf1	len=391 frame:-3 start:3027 end:1855 gi|565353535|ref|XP_006343685.1| PREDICTED: acidic mammalian chitinase-like [Solanum tuberosum]	Solanum tuberosum	23
Cluster-33922.122150;orf1	len=774 frame:-1 start:2489 end:168 gi|565351370|ref|XP_006342631.1| PREDICTED: subtilisin-like protease-like [Solanum tuberosum]	Solanum tuberosum	35
Cluster-33922.70406;orf1	len=264 frame:-2 start:1014 end:223 gi|460384955|ref|XP_004238172.1| PREDICTED: uncharacterized protein At1g47420, mitochondrial [Solanum lycopersicum]	Solanum lycopersicum	25
Cluster-33922.118320;orf1	len=350 frame:1 start:241 end:1290 gi|723733475|ref|XP_010326948.1| PREDICTED: auxin-induced protein PCNT115-like isoform X2 [Solanum lycopersicum]	Solanum lycopersicum	17
Cluster-33922.96221;orf1	len=810 frame:-1 start:4319 end:1890 gi|460373632|ref|XP_004232619.1| PREDICTED: probable splicing factor 3A subunit 1 [Solanum lycopersicum]>gi	Solanum lycopersicum	12
Cluster-33922.63292;orf1	len=205 frame:1 start:61 end:675 gi|460388647|ref|XP_004239978.1| PREDICTED: ATP synthase subunit delta', mitochondrial [Solanum lycopersicum]	Solanum lycopersicum	32
Cluster-33922.54744;orf1	len=327 frame:-2 start:1322 end:342 gi|565343031|ref|XP_006338643.1| PREDICTED: very-long-chain 3-oxoacyl-CoA reductase 1-like [Solanum tuberosum]	Solanum tuberosum	20
Cluster-33922.81163;orf1	len=326 frame:-3 start:1291 end:314 gi|747060827|ref|XP_011076859.1| PREDICTED: uricase [Sesamum indicum]	Sesamum indicum	16
Cluster-33922.115569;orf1	len=626 frame:2 start:20 end:1897 gi|565384544|ref|XP_006358195.1| PREDICTED: signal recognition particle subunit SRP68-like [Solanum tuberosum]	Solanum tuberosum	23
Cluster-33922.147045;orf1	len=478 frame:-1 start:1711 end:278 gi|460386568|ref|XP_004238970.1| PREDICTED: aspartic proteinase CDR1 [Solanum lycopersicum]	Solanum lycopersicum	17
Cluster-33922.92545;orf1	len=446 frame:2 start:209 end:1546 gi|565346550|ref|XP_006340314.1| PREDICTED: adipocyte plasma membrane-associated protein-like [Solanum tuberosum]	Solanum tuberosum	21
Cluster-33922.85917;orf1	len=451 frame:2 start:59 end:1411 gi|565369965|ref|XP_006351601.1| PREDICTED: puromycin-sensitive aminopeptidase-like [Solanum tuberosum]	Solanum tuberosum	18
Cluster-33922.98787;orf1	len=463 frame:3 start:114 end:1502 gi|565348850|ref|XP_006341413.1| PREDICTED: shikimate O-hydroxycinnamoyltransferase-like [Solanum tuberosum]	Solanum tuberosum	17
Cluster-33922.90251;orf1	len=296 frame:2 start:323 end:1210 gi|697110349|ref|XP_009609044.1| PREDICTED: probable xyloglucan endotransglucosylase/hydrolase protein 23 [Nicotiana tomentosiformis]	Nicotiana tomentosiformis	17
Cluster-33922.36072;orf1	len=680 frame:2 start:47 end:2086 gi|565386467|ref|XP_006359033.1| PREDICTED: dynamin-related protein 4C-like isoform X1 [Solanum tuberosum]	Solanum tuberosum	12
Cluster-33922.59858;orf1	len=470 frame:-2 start:1727 end:318 gi|645226441|ref|XP_008220042.1| PREDICTED: aspartate aminotransferase, cytoplasmic [Prunus mume]	Prunus mume	36
Cluster-33922.83552;orf1	len=186 frame:1 start:25 end:582 gi|568215015|ref|NP_001274819.1| ribosomal protein PETRP-like [Solanum tuberosum]>gi	Solanum tuberosum	21
Cluster-33922.66069;orf1	len=798 frame:2 start:17 end:2410 gi|747068846|ref|XP_011081198.1| PREDICTED: elongation factor G-1, chloroplastic [Sesamum indicum]	Sesamum indicum	18
Cluster-33922.101315;orf1	len=386 frame:3 start:3 end:1160 gi|698486627|ref|XP_009790033.1| PREDICTED: glutelin type-B 2-like [Nicotiana sylvestris]	Nicotiana sylvestris	14
Cluster-33922.76092;orf1	len=429 frame:3 start:30 end:1316 gi|5739347|gb|AAD50436.1| hypersensitive response assisting protein [Capsicum annuum]	Capsicum annuum	22
Cluster-33922.97017;orf1	len=270 frame:3 start:24 end:833 gi|565386842|ref|XP_006359217.1| PREDICTED: expansin-like B1-like [Solanum tuberosum]	Solanum tuberosum	29
Cluster-33922.89137;orf1	len=441 frame:-1 start:1566 end:244 gi|565381389|ref|XP_006357054.1| PREDICTED: probable sarcosine oxidase-like [Solanum tuberosum]	Solanum tuberosum	15
Cluster-33922.92497;orf1	len=796 frame:-3 start:2691 end:304 gi|565381677|ref|XP_006357190.1| PREDICTED: chloride channel protein CLC-b-like [Solanum tuberosum]	Solanum tuberosum	14
Cluster-33922.96103;orf1	len=222 frame:1 start:1 end:666 gi|723706960|ref|XP_004241161.2| PREDICTED: peptidyl-prolyl cis-trans isomerase CYP19-4 [Solanum lycopersicum]	Solanum lycopersicum	34
Cluster-33922.99658;orf1	len=872 frame:-1 start:2920 end:305 gi|568215393|ref|NP_001275118.1| alpha-glucan phosphorylase, H isozyme [Solanum tuberosum]>gi	Solanum tuberosum	19
Cluster-33922.54830;orf1	len=644 frame:1 start:553 end:2484 gi|387538847|gb|AFJ79639.1| chloroplast polyphenol oxidase [Solanum melongena]	Solanum melongena	108
Cluster-33922.102852;orf1	len=473 frame:2 start:224 end:1642 gi|565354114|ref|XP_006343962.1| PREDICTED: M1 family aminopeptidase-like isoform X2 [Solanum tuberosum]	Solanum tuberosum	21
Cluster-33922.80214;orf1	len=300 frame:2 start:32 end:931 gi|702421950|ref|XP_010066951.1| PREDICTED: mitochondrial outer membrane protein porin of 36 kDa [Eucalyptus grandis]>gi	Eucalyptus grandis	31
Cluster-33922.119529;orf1	len=1727 frame:3 start:924 end:6104 gi|565359846|ref|XP_006346699.1| PREDICTED: probable phosphoinositide phosphatase SAC9-like isoform X1 [Solanum tuberosum]>gi	Solanum tuberosum	16
Cluster-33922.91689;orf1	len=335 frame:2 start:4784 end:5788 gi|697128969|ref|XP_009618541.1| PREDICTED: cinnamoyl-CoA reductase 1-like [Nicotiana tomentosiformis]	Nicotiana tomentosiformis	23
Cluster-33922.87449;orf1	len=260 frame:2 start:101 end:880 gi|565354933|ref|XP_006344361.1| PREDICTED: CBS domain-containing protein CBSX3, mitochondrial-like [Solanum tuberosum]	Solanum tuberosum	28
Cluster-33922.80031;orf1	len=473 frame:3 start:36 end:1454 gi|698501188|ref|XP_009796304.1| PREDICTED: 3-ketoacyl-CoA thiolase 2, peroxisomal-like isoform X1 [Nicotiana sylvestris]	Nicotiana sylvestris	18
Cluster-33922.66037;orf1	len=328 frame:-2 start:1117 end:134 gi|697168622|ref|XP_009593200.1| PREDICTED: quinone oxidoreductase PIG3 [Nicotiana tomentosiformis]	Nicotiana tomentosiformis	17
Cluster-33922.96841;orf1	len=669 frame:3 start:117 end:2123 gi|565393936|ref|XP_006362623.1| PREDICTED: putative clathrin assembly protein At2g25430-like isoform X1 [Solanum tuberosum]>gi	Solanum tuberosum	16
Cluster-33922.68098;orf1	len=164 frame:1 start:55 end:546 gi|568214822|ref|NP_001275221.1| 40S ribosomal protein S13-like [Solanum tuberosum]>gi	Solanum tuberosum	14
Cluster-33922.82935;orf1	len=896 frame:2 start:2 end:2689 gi|565387305|ref|XP_006359442.1| PREDICTED: translocase of chloroplast 159, chloroplastic-like [Solanum tuberosum]	Solanum tuberosum	13
Cluster-33922.86085;orf1	len=352 frame:3 start:66 end:1121 gi|460412576|ref|XP_004251674.1| PREDICTED: nucleosome assembly protein 1;2 [Solanum lycopersicum]	Solanum lycopersicum	14
Cluster-33922.123422;orf1	len=276 frame:3 start:63 end:890 gi|565375874|ref|XP_006354440.1| PREDICTED: acid phosphatase 1-like [Solanum tuberosum]	Solanum tuberosum	30
Cluster-33922.95596;orf1	len=167 frame:-1 start:1603 end:1103 gi|532130977|gb|AGT78204.1| universal stress protein [Solanum torvum]	Solanum torvum	26
Cluster-33922.104193;orf1	len=1264 frame:-3 start:4354 end:563 gi|460366568|ref|XP_004229153.1| PREDICTED: paladin [Solanum lycopersicum]	Solanum lycopersicum	16
Cluster-33922.72602;orf2	len=560 frame:-3 start:2000 end:321 gi|565358040|ref|XP_006345837.1| PREDICTED: vacuolar protein sorting-associated protein 33 homolog isoform X2 [Solanum tuberosum]	Solanum tuberosum	10
Cluster-33922.47752;orf1	len=258 frame:3 start:339 end:1112 gi|565357396|ref|XP_006345530.1| PREDICTED: uncharacterized protein LOC102593878 [Solanum tuberosum]	Solanum tuberosum	22
Cluster-33922.68706;orf1	len=336 frame:-2 start:1276 end:269 gi|73858746|gb|AAT77428.2| polygalacturonase inhibitor protein precursor [Solanum palustre]>gi	Solanum palustre	15
Cluster-33922.93460;orf1	len=854 frame:-1 start:3426 end:865 gi|460411483|ref|XP_004251140.1| PREDICTED: serine/threonine-protein phosphatase 6 regulatory subunit 3-like isoform X1 [Solanum lycopersicum]	Solanum lycopersicum	11
Cluster-33922.93112;orf1	len=1017 frame:3 start:165 end:3215 gi|565389415|ref|XP_006360451.1| PREDICTED: nuclear pore complex protein Nup98-Nup96-like isoform X1 [Solanum tuberosum]>gi	Solanum tuberosum	14
Cluster-33922.35464;orf1	len=426 frame:1 start:1 end:1278 gi|460381129|ref|XP_004236305.1| PREDICTED: probable inactive receptor kinase At2g26730 [Solanum lycopersicum]	Solanum lycopersicum	17
Cluster-33922.96880;orf1	len=112 frame:-3 start:744 end:409 gi|418730665|gb|AFX66997.1| 40s ribosomal protein S11 [Solanum tuberosum]	Solanum tuberosum	17
Cluster-33922.89375;orf1	len=430 frame:1 start:1 end:1290 gi|565373050|ref|XP_006353096.1| PREDICTED: acetyl-CoA acetyltransferase, cytosolic 1-like [Solanum tuberosum]	Solanum tuberosum	44
Cluster-33922.127589;orf1	len=656 frame:2 start:182 end:2149 gi|698496937|ref|XP_009794482.1| PREDICTED: probable acyl-activating enzyme 16, chloroplastic [Nicotiana sylvestris]	Nicotiana sylvestris	18
Cluster-33922.86320;orf1	len=1000 frame:-1 start:3002 end:3 gi|565353017|ref|XP_006343433.1| PREDICTED: pre-mRNA-processing protein 40A-like isoform X1 [Solanum tuberosum]	Solanum tuberosum	18
Cluster-33922.82895;orf2	len=719 frame:3 start:105 end:2261 gi|697128251|ref|XP_009618175.1| PREDICTED: guanylate-binding protein 4-like, partial [Nicotiana tomentosiformis]	Nicotiana tomentosiformis	19
Cluster-33922.93275;orf1	len=311 frame:1 start:1 end:933 gi|565372335|ref|XP_006352751.1| PREDICTED: histone H1-like [Solanum tuberosum]	Solanum tuberosum	16
Cluster-33922.88283;orf1	len=366 frame:-1 start:1537 end:440 gi|697179805|ref|XP_009598874.1| PREDICTED: L-lactate dehydrogenase B-like isoform X2 [Nicotiana tomentosiformis]>gi	Nicotiana tomentosiformis	16
Cluster-33922.98684;orf2	len=280 frame:-3 start:2882 end:2043 gi|807201080|ref|NP_001234277.2| succinyl-CoA ligase [ADP-forming] subunit alpha-1, mitochondrial [Solanum lycopersicum]	Solanum lycopersicum	21
Cluster-33922.68331;orf1	len=383 frame:-3 start:3001 end:1853 gi|747091784|ref|XP_011093637.1| PREDICTED: probable 3-hydroxyisobutyrate dehydrogenase-like 1, mitochondrial [Sesamum indicum]>gi	Sesamum indicum	17
Cluster-33922.4538;orf1	len=385 frame:1 start:1 end:1155 gi|16226772|gb|AAL16258.1|AF428328_1 AT3g14420/MOA2_2 [Arabidopsis thaliana]	Arabidopsis thaliana	28
Cluster-33922.94194;orf1	len=203 frame:3 start:3 end:611 gi|460379019|ref|XP_004235262.1| PREDICTED: lipoxygenase homology domain-containing protein 1-like [Solanum lycopersicum]	Solanum lycopersicum	62
Cluster-33922.68944;orf2	len=378 frame:-1 start:1341 end:208 gi|565343255|ref|XP_006338753.1| PREDICTED: acetate--CoA ligase ACS, chloroplastic/glyoxysomal-like [Solanum tuberosum]	Solanum tuberosum	16
Cluster-33922.87021;orf1	len=205 frame:1 start:154 end:768 gi|568214249|ref|NP_001274867.1| small GTP-binding protein Sar1BNt-like protein [Solanum tuberosum]>gi	Solanum tuberosum	20
Cluster-33922.61211;orf1	len=256 frame:1 start:322 end:1089 gi|565344641|ref|XP_006339416.1| PREDICTED: endo-1,3;1,4-beta-D-glucanase-like [Solanum tuberosum]	Solanum tuberosum	21
Cluster-33922.102127;orf1	len=510 frame:2 start:2 end:1531 gi|697140094|ref|XP_009624141.1| PREDICTED: zinc-metallopeptidase, peroxisomal [Nicotiana tomentosiformis]	Nicotiana tomentosiformis	14
Cluster-33922.37946;orf1	len=666 frame:1 start:109 end:2106 gi|519668243|gb|AGO98729.1| ovary receptor kinase 27 [Solanum chacoense]	Solanum chacoense	16
Cluster-33922.81404;orf1	len=150 frame:3 start:12 end:461 gi|568214818|ref|NP_001274871.1| 40S ribosomal protein S17-like protein [Solanum tuberosum]>gi	Solanum tuberosum	17
Cluster-33922.110639;orf1	len=238 frame:-1 start:1280 end:567 gi|565349908|ref|XP_006341920.1| PREDICTED: outer envelope pore protein 24A, chloroplastic-like [Solanum tuberosum]	Solanum tuberosum	17
Cluster-33922.81390;orf1	len=658 frame:-1 start:2427 end:454 gi|565381307|ref|XP_006357016.1| PREDICTED: protein arginine N-methyltransferase 1.5-like isoform X2 [Solanum tuberosum]	Solanum tuberosum	13
Cluster-33922.70793;orf1	len=371 frame:3 start:108 end:1220 gi|747051077|ref|XP_011071623.1| PREDICTED: aldose 1-epimerase [Sesamum indicum]	Sesamum indicum	17
Cluster-33922.88391;orf1	len=130 frame:2 start:2 end:391 gi|743832383|ref|XP_010934961.1| PREDICTED: polyubiquitin-A isoform X1 [Elaeis guineensis]	Elaeis guineensis	25
Cluster-33922.83843;orf1	len=482 frame:2 start:59 end:1504 gi|565370533|ref|XP_006351874.1| PREDICTED: kynurenine--oxoglutarate transaminase 3-like [Solanum tuberosum]	Solanum tuberosum	16
Cluster-33922.48780;orf1	len=175 frame:2 start:2 end:526 gi|565396585|ref|XP_006363890.1| PREDICTED: protein disulfide-isomerase-like [Solanum tuberosum]	Solanum tuberosum	34
Cluster-33922.83070;orf1	len=267 frame:-1 start:1186 end:386 gi|460390439|ref|XP_004240841.1| PREDICTED: hydroxyacylglutathione hydrolase cytoplasmic [Solanum lycopersicum]	Solanum lycopersicum	15
Cluster-33922.83435;orf1	len=176 frame:1 start:1 end:528 gi|590694582|ref|XP_007044648.1| Carbonic anhydrase 2, CA2 isoform 2 [Theobroma cacao]>gi	Theobroma cacao	28
Cluster-33922.75908;orf1	len=427 frame:-2 start:1491 end:211 gi|565345602|ref|XP_006339884.1| PREDICTED: PI-PLC X domain-containing protein At5g67130-like [Solanum tuberosum]	Solanum tuberosum	16
Cluster-33922.86210;orf1	len=643 frame:-1 start:2244 end:316 gi|565402707|ref|XP_006366814.1| PREDICTED: probably inactive leucine-rich repeat receptor-like protein kinase At5g48380-like [Solanum tuberosum]	Solanum tuberosum	19
Cluster-33922.79629;orf1	len=453 frame:-1 start:1806 end:448 gi|460367908|ref|XP_004229812.1| PREDICTED: transducin beta-like protein 2 [Solanum lycopersicum]	Solanum lycopersicum	11
Cluster-33922.81033;orf1	len=370 frame:-2 start:1470 end:361 gi|698507495|ref|XP_009799087.1| PREDICTED: uncharacterized oxidoreductase At4g09670 [Nicotiana sylvestris]	Nicotiana sylvestris	14
Cluster-33922.83704;orf1	len=172 frame:-1 start:867 end:352 gi|460378369|ref|XP_004234945.1| PREDICTED: probable calcium-binding protein CML13 [Solanum lycopersicum]>gi	Solanum lycopersicum	13
Cluster-33922.87769;orf1	len=339 frame:-2 start:1295 end:279 gi|460374749|ref|XP_004233172.1| PREDICTED: probable carboxylesterase 15 [Solanum lycopersicum]	Solanum lycopersicum	19
Cluster-33922.73395;orf1	len=326 frame:1 start:76 end:1053 gi|697155779|ref|XP_009586633.1| PREDICTED: annexin D5-like [Nicotiana tomentosiformis]	Nicotiana tomentosiformis	14
Cluster-33922.93366;orf1	len=514 frame:2 start:2 end:1543 gi|565370043|ref|XP_006351638.1| PREDICTED: cytochrome P450 94A2-like [Solanum tuberosum]	Solanum tuberosum	11
Cluster-33922.64734;orf2	len=416 frame:-1 start:3947 end:2700 gi|802607516|ref|XP_012073847.1| PREDICTED: protein RCC2 homolog [Jatropha curcas]>gi	Jatropha curcas	14
Cluster-33922.27485;orf1	len=334 frame:-2 start:1349 end:348 gi|697102225|ref|XP_009599947.1| PREDICTED: peroxidase 63-like [Nicotiana tomentosiformis]	Nicotiana tomentosiformis	17
Cluster-33922.45796;orf1	len=289 frame:2 start:236 end:1102 gi|565357546|ref|XP_006345602.1| PREDICTED: phosphomannomutase-like [Solanum tuberosum]	Solanum tuberosum	13
Cluster-33922.35867;orf1	len=201 frame:2 start:2 end:604 gi|316996016|dbj|BAD83476.2| cytochrome oxidase subunit 2 (mitochondrion) [Nicotiana tabacum]	Nicotiana tabacum	25
Cluster-33922.21447;orf1	len=273 frame:-3 start:969 end:151 gi|460392702|ref|XP_004241953.1| PREDICTED: acid phosphatase 1 [Solanum lycopersicum]	Solanum lycopersicum	26
Cluster-33922.51545;orf1	len=565 frame:1 start:1 end:1695 gi|565353263|ref|XP_006343552.1| PREDICTED: adenylosuccinate lyase-like [Solanum tuberosum]	Solanum tuberosum	17
Cluster-33922.94957;orf1	len=285 frame:-3 start:1437 end:583 gi|565349811|ref|XP_006341877.1| PREDICTED: transcription factor Pur-alpha 1-like isoform X1 [Solanum tuberosum]	Solanum tuberosum	12
Cluster-33922.114171;orf1	len=449 frame:1 start:1 end:1347 gi|698420335|ref|XP_009758174.1| PREDICTED: glutamine--fructose-6-phosphate aminotransferase [isomerizing] 2-like [Nicotiana sylvestris]	Nicotiana sylvestris	14
Cluster-33922.89167;orf1	len=294 frame:2 start:2 end:883 gi|224081971|ref|XP_002306545.1| 14-3-3-like family protein [Populus trichocarpa]>gi	Populus trichocarpa	33
Cluster-33922.95460;orf1	len=537 frame:-3 start:2032 end:422 gi|698484600|ref|XP_009789105.1| PREDICTED: importin subunit alpha [Nicotiana sylvestris]	Nicotiana sylvestris	30
Cluster-33922.86311;orf1	len=167 frame:2 start:986 end:1486 gi|568215441|ref|NP_001275204.1| ribosomal protein L24-like protein [Solanum tuberosum]>gi	Solanum tuberosum	13
Cluster-33922.102723;orf1	len=416 frame:-2 start:1585 end:338 gi|568214555|ref|NP_001275341.1| UDP-apiose/xylose synthase [Solanum tuberosum]>gi	Solanum tuberosum	19
Cluster-33922.74264;orf1	len=506 frame:2 start:143 end:1660 gi|565359613|ref|XP_006346598.1| PREDICTED: signal recognition particle 54 kDa protein 2-like [Solanum tuberosum]	Solanum tuberosum	15
Cluster-33922.91993;orf1	len=361 frame:-2 start:1483 end:401 gi|698513369|ref|XP_009801633.1| PREDICTED: 8-hydroxygeraniol dehydrogenase-like [Nicotiana sylvestris]	Nicotiana sylvestris	17
Cluster-33922.77729;orf1	len=298 frame:-3 start:2110 end:1217 gi|460396926|ref|XP_004244021.1| PREDICTED: uridine kinase-like protein 3 [Solanum lycopersicum]	Solanum lycopersicum	10
Cluster-33922.81064;orf2	len=205 frame:1 start:418 end:1032 gi|698483930|ref|XP_009788801.1| PREDICTED: cationic peroxidase 1-like [Nicotiana sylvestris]	Nicotiana sylvestris	30
Cluster-33922.41822;orf1	len=167 frame:2 start:2 end:502 gi|565404591|ref|XP_006367717.1| PREDICTED: MLP-like protein 28-like [Solanum tuberosum]	Solanum tuberosum	19
Cluster-33922.69712;orf1	len=1042 frame:2 start:35 end:3160 gi|723686361|ref|XP_010318730.1| PREDICTED: nuclear pore complex protein Nup96 homolog [Solanum lycopersicum]	Solanum lycopersicum	17
Cluster-33922.78131;orf1	len=881 frame:1 start:1 end:2643 gi|525313956|ref|NP_001265918.1| Hop-interacting protein THI006 [Solanum lycopersicum]>gi	Solanum lycopersicum	12
Cluster-33922.78246;orf1	len=174 frame:3 start:15 end:536 gi|697159836|ref|XP_009588684.1| PREDICTED: 40S ribosomal protein S18-like [Nicotiana tomentosiformis]	Nicotiana tomentosiformis	47
Cluster-33922.63103;orf1	len=849 frame:1 start:211 end:2757 gi|460395282|ref|XP_004243213.1| PREDICTED: protein VACUOLELESS1 [Solanum lycopersicum]	Solanum lycopersicum	16
Cluster-33922.65976;orf1	len=403 frame:2 start:74 end:1282 gi|565376990|ref|XP_006354977.1| PREDICTED: photosystem II stability/assembly factor HCF136, chloroplastic-like [Solanum tuberosum]	Solanum tuberosum	12
Cluster-33922.40317;orf1	len=277 frame:3 start:186 end:1016 gi|565379919|ref|XP_006356364.1| PREDICTED: L-ascorbate oxidase-like [Solanum tuberosum]	Solanum tuberosum	21
Cluster-33922.90752;orf1	len=386 frame:-1 start:1672 end:515 gi|565368607|ref|XP_006350935.1| PREDICTED: aspartate carbamoyltransferase, chloroplastic-like [Solanum tuberosum]	Solanum tuberosum	13
Cluster-33922.77567;orf1	len=234 frame:2 start:368 end:1069 gi|77416923|gb|ABA81857.1| ripening regulated protein-like [Solanum tuberosum]	Solanum tuberosum	21
Cluster-33922.80858;orf1	len=291 frame:-1 start:1169 end:297 gi|565343916|ref|XP_006339067.1| PREDICTED: syntaxin-71-like [Solanum tuberosum]	Solanum tuberosum	23
Cluster-33922.80943;orf1	len=535 frame:1 start:16 end:1620 gi|460390831|ref|XP_004241028.1| PREDICTED: uncharacterized protein LOC101254392 [Solanum lycopersicum]	Solanum lycopersicum	14
Cluster-33922.54332;orf1	len=1226 frame:-3 start:4261 end:584 gi|565398549|ref|XP_006364835.1| PREDICTED: trafficking protein particle complex subunit 11-like [Solanum tuberosum]	Solanum tuberosum	13
Cluster-33922.67041;orf1	len=250 frame:-2 start:1014 end:265 gi|698515929|ref|XP_009802845.1| PREDICTED: ras-related protein Rab11D [Nicotiana sylvestris]	Nicotiana sylvestris	16
Cluster-33922.85155;orf1	len=698 frame:3 start:333 end:2426 gi|460395390|ref|XP_004243266.1| PREDICTED: ATP-dependent zinc metalloprotease FTSH 2, chloroplastic [Solanum lycopersicum]>gi	Solanum lycopersicum	15
Cluster-33922.123264;orf1	len=597 frame:-1 start:2159 end:369 gi|565347202|ref|XP_006340622.1| PREDICTED: pyridine nucleotide-disulfide oxidoreductase domain-containing protein 2-like [Solanum tuberosum]	Solanum tuberosum	16
Cluster-33922.71141;orf1	len=281 frame:2 start:2 end:844 gi|731333072|ref|XP_010677538.1| PREDICTED: protein notum homolog isoform X1 [Beta vulgaris subsp. vulgaris]>gi	Beta vulgaris subsp. vulgaris	20
Cluster-33922.95529;orf1	len=756 frame:-2 start:2787 end:520 gi|565374998|ref|XP_006354028.1| PREDICTED: apoptotic chromatin condensation inducer in the nucleus-like isoform X1 [Solanum tuberosum]>gi	Solanum tuberosum	13
Cluster-33922.106312;orf1	len=331 frame:-1 start:1697 end:705 gi|388522879|gb|AFK49501.1| unknown [Lotus japonicus]	Lotus japonicus	18
Cluster-33922.94742;orf1	len=426 frame:2 start:1796 end:3073 gi|565373336|ref|XP_006353231.1| PREDICTED: probable LRR receptor-like serine/threonine-protein kinase At5g10290-like isoform X1 [Solanum tuberosum]	Solanum tuberosum	9
Cluster-33922.73273;orf1	len=748 frame:-1 start:4071 end:1828 gi|565362193|ref|XP_006347835.1| PREDICTED: translation initiation factor eIF-2B subunit epsilon-like [Solanum tuberosum]	Solanum tuberosum	11
Cluster-33922.81726;orf1	len=554 frame:-1 start:1912 end:251 gi|565394389|ref|XP_006362841.1| PREDICTED: alpha-L-fucosidase 1-like [Solanum tuberosum]	Solanum tuberosum	14
Cluster-33922.43969;orf1	len=202 frame:1 start:1 end:606 gi|565360541|ref|XP_006347025.1| PREDICTED: pistil-specific extensin-like protein-like [Solanum tuberosum]	Solanum tuberosum	29
Cluster-33922.91749;orf1	len=243 frame:-2 start:1969 end:1241 gi|698449578|ref|XP_009774277.1| PREDICTED: uncharacterized protein LOC104224348 [Nicotiana sylvestris]	Nicotiana sylvestris	38
Cluster-33922.84132;orf1	len=199 frame:3 start:3 end:599 gi|460382582|ref|XP_004237018.1| PREDICTED: kirola [Solanum lycopersicum]	Solanum lycopersicum	23
Cluster-33922.41026;orf1	len=586 frame:-1 start:1968 end:211 gi|697158431|ref|XP_009587975.1| PREDICTED: internal alternative NAD(P)H-ubiquinone oxidoreductase A2, mitochondrial-like [Nicotiana tomentosiformis]	Nicotiana tomentosiformis	13
Cluster-33922.32612;orf1	len=415 frame:-2 start:1603 end:359 gi|565397388|ref|XP_006364278.1| PREDICTED: uncharacterized protein LOC102598357 [Solanum tuberosum]	Solanum tuberosum	23
Cluster-33922.104150;orf1	len=376 frame:-1 start:1552 end:425 gi|848879630|ref|XP_012840207.1| PREDICTED: mitogen-activated protein kinase homolog MMK2 [Erythranthe guttatus]>gi	Erythranthe guttatus	14
Cluster-33922.105827;orf1	len=692 frame:-3 start:2555 end:480 gi|697181408|ref|XP_009599695.1| PREDICTED: SNARE-interacting protein KEULE [Nicotiana tomentosiformis]	Nicotiana tomentosiformis	11
Cluster-33922.87881;orf1	len=605 frame:-3 start:2121 end:307 gi|565366716|ref|XP_006350031.1| PREDICTED: ketol-acid reductoisomerase, chloroplastic-like [Solanum tuberosum]	Solanum tuberosum	37
Cluster-33922.99402;orf1	len=456 frame:2 start:521 end:1888 gi|460380078|ref|XP_004235785.1| PREDICTED: L-Ala-D/L-amino acid epimerase [Solanum lycopersicum]	Solanum lycopersicum	15
Cluster-33922.93467;orf1	len=294 frame:3 start:2265 end:3146 gi|568214535|ref|NP_001274892.1| serine/threonine-protein kinase SRK2B-like [Solanum tuberosum]>gi	Solanum tuberosum	11
Cluster-33922.86340;orf1	len=326 frame:1 start:244 end:1221 gi|565394982|ref|XP_006363132.1| PREDICTED: allene oxide cyclase 3, chloroplastic [Solanum tuberosum]	Solanum tuberosum	24
Cluster-33922.54302;orf1	len=389 frame:2 start:2 end:1168 gi|698485039|ref|XP_009789305.1| PREDICTED: serine carboxypeptidase II-2 [Nicotiana sylvestris]	Nicotiana sylvestris	24
Cluster-33922.89663;orf2	len=1120 frame:1 start:259 end:3618 gi|720079093|ref|XP_010241558.1| PREDICTED: pre-mRNA-processing-splicing factor 8-like [Nelumbo nucifera]	Nelumbo nucifera	9
Cluster-33922.77732;orf1	len=295 frame:-1 start:1196 end:312 gi|565403002|ref|XP_006366956.1| PREDICTED: mitochondrial outer membrane protein porin 4-like isoform X1 [Solanum tuberosum]>gi	Solanum tuberosum	17
Cluster-33922.73441;orf1	len=218 frame:3 start:3045 end:3698 gi|1279588|emb|CAA96431.1| glutathione S-transferase [Nicotiana plumbaginifolia]	Nicotiana plumbaginifolia	23
Cluster-33922.93287;orf1	len=472 frame:3 start:3 end:1418 gi|460394420|ref|XP_004242801.1| PREDICTED: poly(rC)-binding protein 2 [Solanum lycopersicum]	Solanum lycopersicum	16
Cluster-33922.70624;orf1	len=485 frame:1 start:13 end:1467 gi|147858961|emb|CAN80826.1| hypothetical protein VITISV_015453 [Vitis vinifera]	Vitis vinifera	15
Cluster-33922.97986;orf1	len=696 frame:1 start:1 end:2088 gi|565381770|ref|XP_006357235.1| PREDICTED: pentatricopeptide repeat-containing protein At1g05670, mitochondrial-like isoform X1 [Solanum tuberosum]>gi	Solanum tuberosum	16
Cluster-33922.86856;orf1	len=778 frame:1 start:43 end:2376 gi|460403949|ref|XP_004247448.1| PREDICTED: cullin-1 [Solanum lycopersicum]	Solanum lycopersicum	12
Cluster-33922.57617;orf1	len=809 frame:3 start:3 end:2429 gi|698495677|ref|XP_009793935.1| PREDICTED: uncharacterized protein LOC104240752 isoform X1 [Nicotiana sylvestris]	Nicotiana sylvestris	10
Cluster-33922.86150;orf1	len=347 frame:-3 start:1270 end:230 gi|697097122|ref|XP_009619836.1| PREDICTED: probable methionine--tRNA ligase isoform X1 [Nicotiana tomentosiformis]>gi	Nicotiana tomentosiformis	13
Cluster-33922.41183;orf1	len=340 frame:-2 start:1300 end:281 gi|460385379|ref|XP_004238381.1| PREDICTED: peroxidase 64-like [Solanum lycopersicum]	Solanum lycopersicum	23
Cluster-33922.74976;orf1	len=366 frame:-3 start:1100 end:3 gi|460412453|ref|XP_004251613.1| PREDICTED: peroxisomal fatty acid beta-oxidation multifunctional protein AIM1 [Solanum lycopersicum]	Solanum lycopersicum	14
Cluster-33922.81122;orf1	len=3773 frame:1 start:286 end:11604 gi|565358868|ref|XP_006346247.1| PREDICTED: E3 ubiquitin-protein ligase UPL1-like [Solanum tuberosum]	Solanum tuberosum	25
Cluster-33922.96846;orf1	len=454 frame:-3 start:1612 end:251 gi|565368605|ref|XP_006350934.1| PREDICTED: uncharacterized protein LOC102596661 [Solanum tuberosum]	Solanum tuberosum	15
Cluster-33922.115160;orf1	len=375 frame:3 start:3 end:1127 gi|565378077|ref|XP_006355489.1| PREDICTED: probable transaldolase-like [Solanum tuberosum]	Solanum tuberosum	11
Cluster-33922.85878;orf1	len=295 frame:1 start:1 end:885 gi|302701824|gb|ADL61840.1| delta 1-pyrroline-5-carboxylate synthetase [Nicotiana tabacum]	Nicotiana tabacum	19
Cluster-33922.87550;orf1	len=551 frame:-1 start:1931 end:279 gi|324121154|gb|ADY18631.1| 3-deoxy-D-arabino-heptulosonate-7-phosphate synthase [Bacopa monnieri]	Bacopa monnieri	22
Cluster-33922.80752;orf1	len=403 frame:1 start:460 end:1668 gi|565347475|ref|XP_006340751.1| PREDICTED: 26S proteasome non-ATPase regulatory subunit 4 homolog isoform X3 [Solanum tuberosum]	Solanum tuberosum	33
Cluster-33922.95334;orf1	len=713 frame:-2 start:2851 end:713 gi|723671474|ref|XP_010316260.1| PREDICTED: uncharacterized protein LOC101259498 [Solanum lycopersicum]	Solanum lycopersicum	17
Cluster-33922.89277;orf1	len=247 frame:1 start:1 end:741 gi|698544865|ref|XP_009767202.1| PREDICTED: VAMP-like protein YKT61 [Nicotiana sylvestris]>gi	Nicotiana sylvestris	14
Cluster-33922.11682;orf1	len=471 frame:-2 start:1803 end:391 gi|565400085|ref|XP_006365563.1| PREDICTED: 3-oxoacyl-[acyl-carrier-protein] synthase I, chloroplastic-like [Solanum tuberosum]	Solanum tuberosum	22
Cluster-33922.102827;orf1	len=625 frame:3 start:45 end:1919 gi|565368135|ref|XP_006350708.1| PREDICTED: 2-isopropylmalate synthase B-like [Solanum tuberosum]	Solanum tuberosum	23
Cluster-33922.121937;orf1	len=317 frame:3 start:3 end:953 gi|565368113|ref|XP_006350697.1| PREDICTED: spermidine synthase 2-like [Solanum tuberosum]	Solanum tuberosum	25
Cluster-33922.101811;orf1	len=435 frame:-3 start:1636 end:332 gi|525314064|ref|NP_001266198.1| metacaspase 1 [Solanum lycopersicum]>gi	Solanum lycopersicum	24
Cluster-33922.81923;orf1	len=328 frame:-1 start:1352 end:369 gi|723738055|ref|XP_010312058.1| PREDICTED: zinc finger CCCH domain-containing protein 14-like [Solanum lycopersicum]	Solanum lycopersicum	20
Cluster-33922.75883;orf1	len=469 frame:-2 start:1996 end:590 gi|723748611|ref|XP_004251883.2| PREDICTED: homogentisate 1,2-dioxygenase [Solanum lycopersicum]	Solanum lycopersicum	14
Cluster-33922.90939;orf1	len=383 frame:3 start:54 end:1202 gi|565359839|ref|XP_006346696.1| PREDICTED: methylthioribose-1-phosphate isomerase-like [Solanum tuberosum]	Solanum tuberosum	12
Cluster-33922.82187;orf1	len=236 frame:1 start:1894 end:2601 gi|565397090|ref|XP_006364135.1| PREDICTED: fructose-1,6-bisphosphatase, cytosolic-like [Solanum tuberosum]	Solanum tuberosum	17
Cluster-33922.117855;orf1	len=391 frame:3 start:3 end:1175 gi|460402046|ref|XP_004246526.1| PREDICTED: GDSL esterase/lipase At5g03610-like [Solanum lycopersicum]	Solanum lycopersicum	12
Cluster-33922.111594;orf1	len=251 frame:-1 start:1022 end:270 gi|565348344|ref|XP_006341173.1| PREDICTED: peroxiredoxin-2E-2, chloroplastic-like [Solanum tuberosum]	Solanum tuberosum	25
Cluster-33922.30333;orf1	len=358 frame:-3 start:1074 end:1 gi|565386332|ref|XP_006358974.1| PREDICTED: early nodulin-like protein 2-like isoform X2 [Solanum tuberosum]	Solanum tuberosum	27
Cluster-33922.80220;orf1	len=624 frame:-1 start:2139 end:268 gi|661884275|emb|CDP12192.1| unnamed protein product [Coffea canephora]	Coffea canephora	13
Cluster-33922.90298;orf1	len=343 frame:2 start:236 end:1264 gi|698457218|ref|XP_009780793.1| PREDICTED: nudix hydrolase 2-like isoform X2 [Nicotiana sylvestris]	Nicotiana sylvestris	13
Cluster-33922.75402;orf1	len=291 frame:2 start:1886 end:2758 gi|350537527|ref|NP_001234553.1| 1-deoxy-D-xylulose-5-phosphate reductoisomerase [Solanum lycopersicum]>gi	Solanum lycopersicum	11
Cluster-33922.86636;orf1	len=1174 frame:-2 start:3960 end:439 gi|565361944|ref|XP_006347712.1| PREDICTED: phospholipid-transporting ATPase 1-like isoform X1 [Solanum tuberosum]	Solanum tuberosum	17
Cluster-33922.98470;orf1	len=281 frame:3 start:66 end:908 gi|697142510|ref|XP_009625357.1| PREDICTED: gamma carbonic anhydrase-like 2, mitochondrial [Nicotiana tomentosiformis]	Nicotiana tomentosiformis	18
Cluster-33922.87239;orf1	len=269 frame:2 start:2 end:808 gi|350538609|ref|NP_001234351.1| PR5-like protein precursor [Solanum lycopersicum]>gi	Solanum lycopersicum	185
Cluster-33922.74321;orf1	len=1189 frame:2 start:257 end:3823 gi|565403769|ref|XP_006367328.1| PREDICTED: uncharacterized protein LOC102599482 [Solanum tuberosum]	Solanum tuberosum	10
Cluster-33922.100254;orf1	len=1118 frame:-1 start:3637 end:284 gi|661881148|emb|CDP15206.1| unnamed protein product [Coffea canephora]	Coffea canephora	12
Cluster-33922.102338;orf1	len=204 frame:-1 start:1108 end:497 gi|565353070|ref|XP_006343458.1| PREDICTED: ATP synthase subunit d, mitochondrial-like [Solanum tuberosum]	Solanum tuberosum	18
Cluster-33922.121112;orf1	len=476 frame:3 start:768 end:2195 gi|565342468|ref|XP_006338367.1| PREDICTED: serine carboxypeptidase-like 25-like [Solanum tuberosum]	Solanum tuberosum	11
Cluster-33922.89145;orf1	len=1247 frame:-1 start:4156 end:416 gi|565344886|ref|XP_006339534.1| PREDICTED: K(+) efflux antiporter 2, chloroplastic-like [Solanum tuberosum]	Solanum tuberosum	11
Cluster-33922.25029;orf1	len=386 frame:1 start:31 end:1188 gi|460411775|ref|XP_004251281.1| PREDICTED: probable trans-2-enoyl-CoA reductase, mitochondrial [Solanum lycopersicum]	Solanum lycopersicum	9
Cluster-33922.73684;orf1	len=665 frame:2 start:2 end:1996 gi|568214902|ref|NP_001275176.1| 4-alpha-glucanotransferase [Solanum tuberosum]>gi	Solanum tuberosum	10
Cluster-33922.96031;orf1	len=418 frame:-2 start:1563 end:310 gi|565368973|ref|XP_006351113.1| PREDICTED: RNA-binding protein 39-like isoform X1 [Solanum tuberosum]	Solanum tuberosum	13
Cluster-33922.83116;orf2	len=524 frame:-1 start:1872 end:301 gi|697158033|ref|XP_009587766.1| PREDICTED: protein BONZAI 1-like isoform X2 [Nicotiana tomentosiformis]	Nicotiana tomentosiformis	14
Cluster-33922.127504;orf1	len=530 frame:3 start:30 end:1619 gi|698541656|ref|XP_009766156.1| PREDICTED: pectinesterase 2-like [Nicotiana sylvestris]	Nicotiana sylvestris	22
Cluster-33922.95984;orf1	len=159 frame:3 start:3 end:479 gi|697190038|ref|XP_009604077.1| PREDICTED: 60S ribosomal protein L26-1-like [Nicotiana tomentosiformis]	Nicotiana tomentosiformis	15
Cluster-33922.71766;orf1	len=763 frame:-1 start:2564 end:276 gi|565350893|ref|XP_006342396.1| PREDICTED: poly [ADP-ribose] polymerase 4-like [Solanum tuberosum]	Solanum tuberosum	11
Cluster-33922.73577;orf1	len=450 frame:2 start:2 end:1351 gi|460379917|ref|XP_004235706.1| PREDICTED: brefeldin A resistance protein-like [Solanum lycopersicum]	Solanum lycopersicum	16
Cluster-33922.96431;orf2	len=761 frame:3 start:3 end:2285 gi|460393480|ref|XP_004242337.1| PREDICTED: protein transport protein Sec24-like CEF [Solanum lycopersicum]	Solanum lycopersicum	15
Cluster-33922.75256;orf1	len=730 frame:1 start:64 end:2253 gi|460373742|ref|XP_004232673.1| PREDICTED: DEAD-box ATP-dependent RNA helicase 21 [Solanum lycopersicum]	Solanum lycopersicum	10
Cluster-33922.41649;orf1	len=819 frame:-3 start:2807 end:351 gi|661886514|emb|CDP09878.1| unnamed protein product [Coffea canephora]	Coffea canephora	13
Cluster-33922.56551;orf1	len=178 frame:-1 start:740 end:207 gi|565401728|ref|XP_006366347.1| PREDICTED: kirola-like [Solanum tuberosum]	Solanum tuberosum	28
Cluster-33922.100446;orf1	len=266 frame:3 start:219 end:1016 gi|697150073|ref|XP_009629249.1| PREDICTED: minor allergen Alt a 7-like [Nicotiana tomentosiformis]	Nicotiana tomentosiformis	14
Cluster-33922.95525;orf1	len=713 frame:1 start:184 end:2322 gi|661894951|emb|CDP01950.1| unnamed protein product [Coffea canephora]	Coffea canephora	12
Cluster-33922.69060;orf1	len=418 frame:1 start:1 end:1254 gi|565397134|ref|XP_006364157.1| PREDICTED: serine/threonine-protein phosphatase PP2A catalytic subunit-like [Solanum tuberosum]	Solanum tuberosum	12
Cluster-33922.73009;orf1	len=168 frame:3 start:84 end:587 gi|565382061|ref|XP_006357368.1| PREDICTED: 60S ribosomal protein L28-1-like [Solanum tuberosum]	Solanum tuberosum	21
Cluster-33922.43974;orf1	len=273 frame:1 start:190 end:1008 gi|565347244|ref|XP_006340643.1| PREDICTED: gamma carbonic anhydrase 1, mitochondrial-like isoform X1 [Solanum tuberosum]	Solanum tuberosum	14
Cluster-33922.88713;orf1	len=409 frame:2 start:53 end:1279 gi|672125233|ref|XP_008786030.1| PREDICTED: UDP-arabinopyranose mutase 1 [Phoenix dactylifera]	Phoenix dactylifera	50
Cluster-33922.122971;orf1	len=714 frame:3 start:6 end:2147 gi|460383656|ref|XP_004237535.1| PREDICTED: dipeptidyl-peptidase 5-like [Solanum lycopersicum]	Solanum lycopersicum	14
Cluster-33922.89273;orf1	len=358 frame:1 start:55 end:1128 gi|697147568|ref|XP_009627948.1| PREDICTED: putative clathrin assembly protein At2g01600 [Nicotiana tomentosiformis]	Nicotiana tomentosiformis	10
Cluster-33922.55032;orf1	len=506 frame:2 start:62 end:1579 gi|565387012|ref|XP_006359299.1| PREDICTED: glutamate-1-semialdehyde 2,1-aminomutase, chloroplastic-like [Solanum tuberosum]	Solanum tuberosum	11
Cluster-33922.69998;orf1	len=349 frame:2 start:566 end:1612 gi|565368730|ref|XP_006350994.1| PREDICTED: acetylglutamate kinase, chloroplastic-like isoform X1 [Solanum tuberosum]>gi	Solanum tuberosum	11
Cluster-33922.96763;orf1	len=943 frame:1 start:229 end:3057 gi|565366409|ref|XP_006349884.1| PREDICTED: clathrin interactor EPSIN 3-like [Solanum tuberosum]	Solanum tuberosum	13
Cluster-33922.112937;orf1	len=625 frame:1 start:106 end:1980 gi|743895028|ref|XP_011040777.1| PREDICTED: SEC1 family transport protein SLY1-like [Populus euphratica]	Populus euphratica	12
Cluster-33922.78153;orf1	len=417 frame:2 start:2 end:1252 gi|565383297|ref|XP_006357955.1| PREDICTED: UBA and UBX domain-containing protein At4g15410-like [Solanum tuberosum]	Solanum tuberosum	16
Cluster-33922.80709;orf1	len=967 frame:-3 start:3531 end:631 gi|460377296|ref|XP_004234429.1| PREDICTED: U2 snRNP-associated SURP motif-containing protein-like isoform X2 [Solanum lycopersicum]	Solanum lycopersicum	16
Cluster-33922.92249;orf1	len=236 frame:1 start:2323 end:3030 gi|460391698|ref|XP_004241456.1| PREDICTED: pyruvate dehydrogenase E1 component subunit beta-1, mitochondrial isoform X2 [Solanum lycopersicum]	Solanum lycopersicum	33
Cluster-33922.73902;orf1	len=434 frame:1 start:34 end:1335 gi|565394760|ref|XP_006363024.1| PREDICTED: SEC12-like protein 2-like [Solanum tuberosum]	Solanum tuberosum	11
Cluster-33922.69996;orf1	len=379 frame:-3 start:1485 end:349 gi|565372635|ref|XP_006352897.1| PREDICTED: plastoglobulin-1, chloroplastic-like [Solanum tuberosum]	Solanum tuberosum	10
Cluster-33922.90838;orf1	len=972 frame:1 start:337 end:3252 gi|350536759|ref|NP_001234775.1| plasma membrane ATPase 1 [Solanum lycopersicum]>gi	Solanum lycopersicum	108
Cluster-33922.39798;orf1	len=340 frame:-2 start:1332 end:313 gi|729465404|ref|XP_010526357.1| PREDICTED: peroxidase 16 [Tarenaya hassleriana]	Tarenaya hassleriana	14
Cluster-33922.94998;orf1	len=396 frame:3 start:3 end:1190 gi|698419230|ref|XP_009789884.1| PREDICTED: beta-hexosaminidase 1 [Nicotiana sylvestris]	Nicotiana sylvestris	23
Cluster-33922.77706;orf1	len=294 frame:-3 start:1100 end:219 gi|697159677|ref|XP_009588605.1| PREDICTED: fasciclin-like arabinogalactan protein 9 [Nicotiana tomentosiformis]	Nicotiana tomentosiformis	39
Cluster-33922.95430;orf1	len=444 frame:-2 start:2479 end:1148 gi|565361581|ref|XP_006347534.1| PREDICTED: stomatin-like protein 2, mitochondrial-like [Solanum tuberosum]	Solanum tuberosum	16
Cluster-33922.11134;orf1	len=199 frame:1 start:805 end:1401 gi|316996006|dbj|BAD83452.2| hypothetical protein (mitochondrion) [Nicotiana tabacum]	Nicotiana tabacum	20
Cluster-33922.88098;orf1	len=876 frame:-2 start:2635 end:8 gi|565373302|ref|XP_006353214.1| PREDICTED: tRNA (cytosine(34)-C(5))-methyltransferase-like isoform X1 [Solanum tuberosum]	Solanum tuberosum	11
Cluster-33922.105605;orf1	len=526 frame:-2 start:1914 end:337 gi|460372425|ref|XP_004232031.1| PREDICTED: probable phenylalanine--tRNA ligase alpha subunit [Solanum lycopersicum]	Solanum lycopersicum	9
Cluster-33922.92252;orf1	len=201 frame:2 start:2 end:604 gi|697144099|ref|XP_009626170.1| PREDICTED: glycine-rich protein 2 [Nicotiana tomentosiformis]	Nicotiana tomentosiformis	33
Cluster-33922.88024;orf1	len=220 frame:-2 start:662 end:3 gi|565344170|ref|XP_006339190.1| PREDICTED: ubiquitin carboxyl-terminal hydrolase 12-like [Solanum tuberosum]	Solanum tuberosum	13
Cluster-33922.84062;orf1	len=425 frame:2 start:74 end:1348 gi|565358818|ref|XP_006346222.1| PREDICTED: polyadenylate-binding protein RBP45-like [Solanum tuberosum]	Solanum tuberosum	24
Cluster-33922.81643;orf1	len=651 frame:1 start:214 end:2166 gi|565393105|ref|XP_006362224.1| PREDICTED: uncharacterized protein LOC102604479 [Solanum tuberosum]	Solanum tuberosum	13
Cluster-33922.86330;orf1	len=433 frame:-2 start:3156 end:1858 gi|460369810|ref|XP_004230750.1| PREDICTED: phosphatidylinositol 3,4,5-trisphosphate 3-phosphatase and dual-specificity protein phosphatase PTEN [Solanum lycopersicum]>gi	Solanum lycopersicum	12
Cluster-33922.62356;orf1	len=190 frame:2 start:14 end:583 gi|565371839|ref|XP_006352508.1| PREDICTED: ribonuclease UK114-like [Solanum tuberosum]	Solanum tuberosum	16
Cluster-33922.84830;orf1	len=728 frame:-3 start:2350 end:167 gi|565378784|ref|XP_006355827.1| PREDICTED: uncharacterized protein LOC102591696 [Solanum tuberosum]	Solanum tuberosum	24
Cluster-33922.86535;orf1	len=776 frame:1 start:82 end:2409 gi|565360426|ref|XP_006346969.1| PREDICTED: uncharacterized protein LOC102594208 [Solanum tuberosum]	Solanum tuberosum	16
Cluster-33922.55712;orf1	len=626 frame:-3 start:3359 end:1482 gi|747065771|ref|XP_011079539.1| PREDICTED: DEAD-box ATP-dependent RNA helicase 24 isoform X2 [Sesamum indicum]	Sesamum indicum	12
Cluster-33922.83251;orf1	len=316 frame:-2 start:1215 end:268 gi|747071833|ref|XP_011082806.1| PREDICTED: trifunctional UDP-glucose 4,6-dehydratase/UDP-4-keto-6-deoxy-D-glucose 3,5-epimerase/UDP-4-keto-L-rhamnose-reductase RHM1 [Sesamum indicum]	Sesamum indicum	20
Cluster-33922.99692;orf1	len=494 frame:-2 start:2694 end:1213 gi|747045010|ref|XP_011091933.1| PREDICTED: LOW QUALITY PROTEIN: DEAD-box ATP-dependent RNA helicase 8 [Sesamum indicum]	Sesamum indicum	13
Cluster-33922.86704;orf1	len=144 frame:1 start:1066 end:1497 gi|548845522|gb|ERN04913.1| hypothetical protein AMTR_s00080p00080700 [Amborella trichopoda]	Amborella trichopoda	32
Cluster-33922.120972;orf1	len=429 frame:3 start:270 end:1556 gi|565361766|ref|XP_006347624.1| PREDICTED: 3-oxoacyl-[acyl-carrier-protein] synthase 3 A, chloroplastic-like [Solanum tuberosum]	Solanum tuberosum	18
Cluster-33922.96307;orf1	len=312 frame:-2 start:1365 end:430 gi|565392594|ref|XP_006361979.1| PREDICTED: soluble inorganic pyrophosphatase 1, chloroplastic-like [Solanum tuberosum]	Solanum tuberosum	11
Cluster-33922.111837;orf1	len=329 frame:-2 start:1265 end:279 gi|565381207|ref|XP_006356969.1| PREDICTED: peroxidase 24-like [Solanum tuberosum]	Solanum tuberosum	22
Cluster-33922.77519;orf1	len=1451 frame:-2 start:4655 end:303 gi|565371906|ref|XP_006352541.1| PREDICTED: enhancer of mRNA-decapping protein 4-like [Solanum tuberosum]	Solanum tuberosum	23
Cluster-33922.89577;orf1	len=358 frame:-1 start:1479 end:406 gi|565366362|ref|XP_006349862.1| PREDICTED: pto-interacting protein 1-like isoform X1 [Solanum tuberosum]>gi	Solanum tuberosum	22
Cluster-33922.86508;orf1	len=268 frame:-1 start:1201 end:398 gi|747089240|ref|XP_011092249.1| PREDICTED: methionine S-methyltransferase-like isoform X1 [Sesamum indicum]	Sesamum indicum	22
Cluster-33922.47227;orf1	len=412 frame:2 start:2 end:1237 gi|747054337|ref|XP_011073370.1| PREDICTED: 3-isopropylmalate dehydrogenase 2, chloroplastic [Sesamum indicum]	Sesamum indicum	13
Cluster-33922.78225;orf1	len=647 frame:-1 start:2621 end:681 gi|565342737|ref|XP_006338497.1| PREDICTED: probable inactive receptor kinase At1g27190-like [Solanum tuberosum]	Solanum tuberosum	18
Cluster-33922.87677;orf1	len=577 frame:-1 start:2293 end:563 gi|565362187|ref|XP_006347832.1| PREDICTED: probable serine/threonine-protein kinase At1g54610-like isoform X1 [Solanum tuberosum]>gi	Solanum tuberosum	10
Cluster-33922.105397;orf1	len=638 frame:-1 start:1914 end:1 gi|460379521|ref|XP_004235510.1| PREDICTED: exocyst complex component EXO84B [Solanum lycopersicum]	Solanum lycopersicum	11
Cluster-33922.86594;orf1	len=966 frame:3 start:3 end:2900 gi|565342268|ref|XP_006338281.1| PREDICTED: putative nuclear matrix constituent protein 1-like protein-like [Solanum tuberosum]	Solanum tuberosum	15
Cluster-33922.100735;orf1	len=361 frame:1 start:784 end:1866 gi|697140694|ref|XP_009624451.1| PREDICTED: aldose 1-epimerase-like [Nicotiana tomentosiformis]	Nicotiana tomentosiformis	19
Cluster-33922.87897;orf1	len=453 frame:2 start:611 end:1969 gi|661899019|emb|CDO97013.1| unnamed protein product [Coffea canephora]	Coffea canephora	26
Cluster-33922.83146;orf1	len=236 frame:-3 start:865 end:158 gi|780785|gb|AAA97571.1| sucrose synthase [Solanum tuberosum]	Solanum tuberosum	21
Cluster-33922.94882;orf1	len=325 frame:3 start:108 end:1082 gi|565388253|ref|XP_006359893.1| PREDICTED: 2-hydroxyisoflavanone dehydratase-like [Solanum tuberosum]	Solanum tuberosum	22
Cluster-33922.90631;orf1	len=553 frame:1 start:37 end:1695 gi|565347355|ref|XP_006340697.1| PREDICTED: cytochrome P450 84A1-like [Solanum tuberosum]	Solanum tuberosum	14
Cluster-33922.44322;orf1	len=476 frame:-1 start:1895 end:468 gi|565390758|ref|XP_006361102.1| PREDICTED: aspartic proteinase nepenthesin-1-like [Solanum tuberosum]	Solanum tuberosum	13
Cluster-33922.55377;orf1	len=464 frame:-1 start:1828 end:437 gi|449432724|ref|XP_004134149.1| PREDICTED: NEDD8-activating enzyme E1 catalytic subunit [Cucumis sativus]>gi	Cucumis sativus	13
Cluster-33922.88838;orf1	len=245 frame:-1 start:963 end:229 gi|565397581|ref|XP_006364367.1| PREDICTED: probable glutathione S-transferase-like [Solanum tuberosum]	Solanum tuberosum	13
Cluster-33922.58504;orf1	len=148 frame:3 start:3 end:446 gi|565387744|ref|XP_006359648.1| PREDICTED: triosephosphate isomerase, chloroplastic-like [Solanum tuberosum]	Solanum tuberosum	27
Cluster-33922.91681;orf1	len=230 frame:-2 start:1022 end:333 gi|460407949|ref|XP_004249411.1| PREDICTED: protein YLS9-like [Solanum lycopersicum]	Solanum lycopersicum	15
Cluster-33922.13973;orf1	len=327 frame:-1 start:1298 end:318 gi|460404067|ref|XP_004247506.1| PREDICTED: peroxidase 44-like [Solanum lycopersicum]	Solanum lycopersicum	24
Cluster-33922.74551;orf1	len=488 frame:3 start:210 end:1673 gi|747104824|ref|XP_011100664.1| PREDICTED: heterogeneous nuclear ribonucleoprotein Q [Sesamum indicum]	Sesamum indicum	14
Cluster-33922.44124;orf1	len=254 frame:-1 start:1193 end:432 gi|698523847|ref|XP_009758740.1| PREDICTED: uncharacterized protein LOC104211388 [Nicotiana sylvestris]	Nicotiana sylvestris	15
Cluster-33922.91870;orf1	len=339 frame:2 start:131 end:1147 gi|565374215|ref|XP_006353659.1| PREDICTED: microtubule-associated protein futsch-like [Solanum tuberosum]	Solanum tuberosum	16
Cluster-33922.86639;orf1	len=165 frame:3 start:3 end:497 gi|18654477|gb|AAL35363.2|AF442385_1 thioredoxin peroxidase [Capsicum annuum]	Capsicum annuum	38
Cluster-33922.80827;orf1	len=1099 frame:2 start:74 end:3370 gi|565342058|ref|XP_006338179.1| PREDICTED: cohesin subunit SA-1-like [Solanum tuberosum]	Solanum tuberosum	9
Cluster-33922.66852;orf1	len=615 frame:-2 start:2204 end:360 gi|565362111|ref|XP_006347795.1| PREDICTED: zeta-carotene desaturase, chloroplastic/chromoplastic-like [Solanum tuberosum]	Solanum tuberosum	10
Cluster-33922.77523;orf1	len=264 frame:-1 start:1144 end:353 gi|225446827|ref|XP_002283538.1| PREDICTED: T-complex protein 1 subunit epsilon [Vitis vinifera]>gi	Vitis vinifera	14
Cluster-33922.100756;orf1	len=415 frame:-1 start:1582 end:338 gi|460400650|ref|XP_004245846.1| PREDICTED: poly(U)-specific endoribonuclease-B isoform X1 [Solanum lycopersicum]	Solanum lycopersicum	13
Cluster-33922.86201;orf1	len=215 frame:1 start:22 end:666 gi|37625527|gb|AAQ96377.1| miraculin-like protein [Solanum palustre]	Solanum palustre	20
Cluster-33922.84746;orf1	len=688 frame:2 start:137 end:2200 gi|460376824|ref|XP_004234196.1| PREDICTED: dnaJ protein ERDJ2A [Solanum lycopersicum]	Solanum lycopersicum	18
Cluster-33922.88732;orf1	len=340 frame:3 start:642 end:1661 gi|565359587|ref|XP_006346585.1| PREDICTED: 2-oxoglutarate-dependent dioxygenase AOP3-like [Solanum tuberosum]	Solanum tuberosum	10
Cluster-33922.131889;orf1	len=287 frame:-3 start:1262 end:402 gi|568215326|ref|NP_001275155.1| single-stranded DNA-binding protein WHY1, chloroplastic [Solanum tuberosum]>gi	Solanum tuberosum	10
Cluster-33922.77951;orf1	len=309 frame:-3 start:1008 end:82 gi|565377959|ref|XP_006355431.1| PREDICTED: GEM-like protein 5-like [Solanum tuberosum]	Solanum tuberosum	12
Cluster-33922.58590;orf1	len=338 frame:-3 start:1275 end:262 gi|698562151|ref|XP_009772329.1| PREDICTED: very-long-chain enoyl-CoA reductase [Nicotiana sylvestris]>gi	Nicotiana sylvestris	13
Cluster-33922.68975;orf1	len=254 frame:-2 start:1045 end:284 gi|565365759|ref|XP_006349568.1| PREDICTED: cationic peroxidase 1-like [Solanum tuberosum]	Solanum tuberosum	35
Cluster-33922.82098;orf1	len=395 frame:-2 start:1472 end:288 gi|460372056|ref|XP_004231850.1| PREDICTED: heterogeneous nuclear ribonucleoprotein 1 [Solanum lycopersicum]	Solanum lycopersicum	20
Cluster-33922.53460;orf1	len=614 frame:-1 start:2421 end:580 gi|565396806|ref|XP_006363999.1| PREDICTED: protease Do-like 9-like [Solanum tuberosum]	Solanum tuberosum	10
Cluster-33922.50832;orf1	len=800 frame:1 start:25 end:2424 gi|565382879|ref|XP_006357757.1| PREDICTED: probable beta-D-xylosidase 6-like [Solanum tuberosum]	Solanum tuberosum	14
Cluster-33922.93652;orf1	len=429 frame:-1 start:1981 end:695 gi|565389633|ref|XP_006360555.1| PREDICTED: mediator-associated protein 1-like [Solanum tuberosum]	Solanum tuberosum	13
Cluster-33922.99207;orf1	len=313 frame:-3 start:1286 end:348 gi|565351007|ref|XP_006342452.1| PREDICTED: probable protein phosphatase 2C 59-like [Solanum tuberosum]	Solanum tuberosum	11
Cluster-33922.85289;orf1	len=424 frame:3 start:3 end:1274 gi|698539584|ref|XP_009765489.1| PREDICTED: uncharacterized protein LOC104217035 [Nicotiana sylvestris]	Nicotiana sylvestris	11
Cluster-33922.123585;orf1	len=785 frame:3 start:3 end:2357 gi|460395290|ref|XP_004243217.1| PREDICTED: subtilisin-like protease SBT5.3 [Solanum lycopersicum]	Solanum lycopersicum	19
Cluster-33922.94477;orf1	len=495 frame:2 start:1826 end:3310 gi|460381210|ref|XP_004236345.1| PREDICTED: malate synthase, glyoxysomal [Solanum lycopersicum]	Solanum lycopersicum	17
Cluster-33922.48689;orf1	len=432 frame:-3 start:1712 end:417 gi|565356635|ref|XP_006345169.1| PREDICTED: carbamoyl-phosphate synthase small chain, chloroplastic-like [Solanum tuberosum]	Solanum tuberosum	15
Cluster-33922.87818;orf1	len=286 frame:3 start:684 end:1541 gi|460397777|ref|XP_004244443.1| PREDICTED: uncharacterized protein LOC101251798 [Solanum lycopersicum]	Solanum lycopersicum	23
Cluster-33922.82625;orf1	len=696 frame:1 start:1 end:2088 gi|565390382|ref|XP_006360918.1| PREDICTED: probable receptor protein kinase TMK1-like [Solanum tuberosum]	Solanum tuberosum	11
Cluster-33922.65673;orf1	len=385 frame:1 start:409 end:1563 gi|350537127|ref|NP_001234025.1| GDP-mannose pyrophosphorylase [Solanum lycopersicum]>gi	Solanum lycopersicum	14
Cluster-33922.74747;orf1	len=196 frame:-3 start:866 end:279 gi|460404357|ref|XP_004247649.1| PREDICTED: histone H1-like [Solanum lycopersicum]	Solanum lycopersicum	28
Cluster-33922.95901;orf1	len=223 frame:-1 start:1529 end:861 gi|698514039|ref|XP_009801931.1| PREDICTED: pyruvate decarboxylase 1 isoform X1 [Nicotiana sylvestris]>gi	Nicotiana sylvestris	23
Cluster-33922.91835;orf1	len=381 frame:1 start:1 end:1143 gi|565353533|ref|XP_006343684.1| PREDICTED: chitotriosidase-1-like [Solanum tuberosum]	Solanum tuberosum	22
Cluster-33922.41641;orf1	len=478 frame:2 start:5 end:1438 gi|565373186|ref|XP_006353157.1| PREDICTED: UDP-glycosyltransferase 91A1-like [Solanum tuberosum]	Solanum tuberosum	27
Cluster-33922.93885;orf1	len=895 frame:1 start:148 end:2832 gi|565342532|ref|XP_006338399.1| PREDICTED: probable ubiquitin conjugation factor E4-like [Solanum tuberosum]	Solanum tuberosum	14
Cluster-33922.125785;orf1	len=267 frame:2 start:2 end:802 gi|565381107|ref|XP_006356922.1| PREDICTED: peroxidase 3-like [Solanum tuberosum]	Solanum tuberosum	35
Cluster-33922.72123;orf1	len=236 frame:1 start:94 end:801 gi|565374424|ref|XP_006353763.1| PREDICTED: eukaryotic translation initiation factor 3 subunit K-like [Solanum tuberosum]	Solanum tuberosum	12
Cluster-33922.122193;orf1	len=286 frame:1 start:106 end:963 gi|565344200|ref|XP_006339205.1| PREDICTED: NADH--cytochrome b5 reductase 1-like isoform X1 [Solanum tuberosum]>gi	Solanum tuberosum	15
Cluster-33922.71342;orf1	len=437 frame:2 start:113 end:1423 gi|565363407|ref|XP_006348428.1| PREDICTED: methionine aminopeptidase 2B-like isoform X1 [Solanum tuberosum]>gi	Solanum tuberosum	11
Cluster-33922.139743;orf1	len=250 frame:1 start:1 end:750 gi|1717755|sp|P50165.1|TRNH_DATST RecName: Full=Tropinone reductase homolog; AltName: Full=P29X [Datura stramonium]>gi	Datura stramonium	13
Cluster-33922.81453;orf1	len=331 frame:-2 start:1639 end:647 gi|723666075|ref|XP_010315337.1| PREDICTED: NADP-dependent D-sorbitol-6-phosphate dehydrogenase-like [Solanum lycopersicum]	Solanum lycopersicum	11
Cluster-33922.45005;orf1	len=503 frame:2 start:38 end:1546 gi|565395674|ref|XP_006363462.1| PREDICTED: aspartic proteinase oryzasin-1-like [Solanum tuberosum]	Solanum tuberosum	13
Cluster-33922.97137;orf1	len=714 frame:2 start:2 end:2143 gi|565346113|ref|XP_006340111.1| PREDICTED: AP-1 complex subunit gamma-2-like isoform X2 [Solanum tuberosum]	Solanum tuberosum	18
Cluster-33922.54091;orf1	len=282 frame:1 start:43 end:888 gi|565380197|ref|XP_006356495.1| PREDICTED: uncharacterized protein LOC102591822 [Solanum tuberosum]	Solanum tuberosum	17
Cluster-33922.64704;orf1	len=652 frame:2 start:2 end:1957 gi|460400241|ref|XP_004245644.1| PREDICTED: uncharacterized protein LOC101244402 [Solanum lycopersicum]	Solanum lycopersicum	9
Cluster-33922.127330;orf1	len=369 frame:-2 start:1504 end:398 gi|565355581|ref|XP_006344664.1| PREDICTED: probable xyloglucan endotransglucosylase/hydrolase 1-like [Solanum tuberosum]	Solanum tuberosum	22
Cluster-33922.72549;orf1	len=1472 frame:2 start:2 end:4417 gi|565357648|ref|XP_006345651.1| PREDICTED: dnaJ homolog subfamily C GRV2-like isoform X3 [Solanum tuberosum]	Solanum tuberosum	15
Cluster-33922.96935;orf1	len=542 frame:3 start:165 end:1790 gi|565370407|ref|XP_006351812.1| PREDICTED: phosphatidylserine decarboxylase proenzyme 3-like [Solanum tuberosum]	Solanum tuberosum	14
Cluster-33922.65704;orf1	len=1177 frame:3 start:162 end:3692 gi|565379191|ref|XP_006356018.1| PREDICTED: exportin-4-like [Solanum tuberosum]	Solanum tuberosum	15
Cluster-33922.87772;orf1	len=215 frame:-3 start:1102 end:458 gi|568214675|ref|NP_001275109.1| ribosomal protein S7-like protein [Solanum tuberosum]>gi	Solanum tuberosum	22
Cluster-33922.85336;orf1	len=241 frame:3 start:12 end:734 gi|565354181|ref|XP_006343995.1| PREDICTED: probable phospholipid hydroperoxide glutathione peroxidase-like [Solanum tuberosum]	Solanum tuberosum	18
Cluster-33922.93766;orf1	len=270 frame:-3 start:1049 end:240 gi|697184518|ref|XP_009601274.1| PREDICTED: basic endochitinase-like [Nicotiana tomentosiformis]	Nicotiana tomentosiformis	13
Cluster-33922.87381;orf1	len=1138 frame:2 start:248 end:3661 gi|565341610|ref|XP_006337974.1| PREDICTED: DEAD-box ATP-dependent RNA helicase 40-like [Solanum tuberosum]	Solanum tuberosum	13
Cluster-33922.93430;orf1	len=119 frame:3 start:24 end:380 gi|698548032|ref|XP_009768204.1| PREDICTED: glutaredoxin [Nicotiana sylvestris]	Nicotiana sylvestris	20
Cluster-33922.73822;orf1	len=414 frame:-3 start:1656 end:415 gi|565365284|ref|XP_006349345.1| PREDICTED: ATP phosphoribosyltransferase 2, chloroplastic-like [Solanum tuberosum]	Solanum tuberosum	12
Cluster-33922.87589;orf1	len=501 frame:-1 start:1940 end:438 gi|460408192|ref|XP_004249530.1| PREDICTED: probable ADP-ribosylation factor GTPase-activating protein AGD6 [Solanum lycopersicum]	Solanum lycopersicum	10
Cluster-33922.90539;orf1	len=178 frame:2 start:2936 end:3469 gi|723689541|ref|XP_010319280.1| PREDICTED: probable low-specificity L-threonine aldolase 1 isoform X1 [Solanum lycopersicum]>gi	Solanum lycopersicum	11
Cluster-33922.77520;orf3	len=386 frame:-3 start:3168 end:2011 gi|565349610|ref|XP_006341784.1| PREDICTED: T-complex protein 1 subunit epsilon-like [Solanum tuberosum]	Solanum tuberosum	17
Cluster-33922.67903;orf1	len=895 frame:-3 start:3157 end:473 gi|525314370|ref|NP_001266004.1| Hop-interacting protein THI129 [Solanum lycopersicum]>gi	Solanum lycopersicum	18
Cluster-33922.82206;orf1	len=502 frame:-1 start:1508 end:3 gi|565402609|ref|XP_006366766.1| PREDICTED: transmembrane 9 superfamily member 4-like [Solanum tuberosum]	Solanum tuberosum	14
Cluster-33922.89371;orf1	len=347 frame:2 start:2591 end:3631 gi|723665966|ref|XP_010315322.1| PREDICTED: beta-galactosidase 3-like [Solanum lycopersicum]	Solanum lycopersicum	27
Cluster-33922.43683;orf1	len=353 frame:-1 start:1403 end:345 gi|113205138|gb|AAT40509.2| Hyoscyamine 6-dioxygenase , putative [Solanum demissum]	Solanum demissum	13
Cluster-33922.107663;orf1	len=471 frame:3 start:51 end:1463 gi|747106523|ref|XP_011101554.1| PREDICTED: probable methionine--tRNA ligase [Sesamum indicum]	Sesamum indicum	10
Cluster-33922.99186;orf1	len=216 frame:-1 start:1055 end:408 gi|698484832|ref|XP_009789207.1| PREDICTED: protein LURP-one-related 10-like [Nicotiana sylvestris]	Nicotiana sylvestris	17
Cluster-33922.103225;orf1	len=280 frame:1 start:94 end:933 gi|460370160|ref|XP_004230922.1| PREDICTED: 5'-methylthioadenosine/S-adenosylhomocysteine nucleosidase 2 [Solanum lycopersicum]	Solanum lycopersicum	21
Cluster-33922.94806;orf1	len=1456 frame:-3 start:4690 end:323 gi|565385306|ref|XP_006358552.1| PREDICTED: pleiotropic drug resistance protein 3-like [Solanum tuberosum]	Solanum tuberosum	25
Cluster-33922.92595;orf1	len=478 frame:-2 start:1892 end:459 gi|747106291|ref|XP_011101434.1| PREDICTED: protein transport protein Sec61 subunit alpha-like [Sesamum indicum]>gi	Sesamum indicum	12
Cluster-33922.63738;orf1	len=351 frame:-3 start:1295 end:243 gi|5381253|dbj|BAA82306.1| peroxidase [Nicotiana tabacum]	Nicotiana tabacum	41
Cluster-33922.85407;orf1	len=673 frame:-3 start:2512 end:494 gi|723710217|ref|XP_004241870.2| PREDICTED: transmembrane 9 superfamily member 4-like [Solanum lycopersicum]	Solanum lycopersicum	19
Cluster-33922.103699;orf1	len=421 frame:-1 start:1922 end:660 gi|460373125|ref|XP_004232373.1| PREDICTED: ultraviolet-B receptor UVR8-like [Solanum lycopersicum]	Solanum lycopersicum	13
Cluster-33922.72480;orf1	len=363 frame:-1 start:1239 end:151 gi|720056544|ref|XP_010273709.1| PREDICTED: glucuronokinase 1-like [Nelumbo nucifera]	Nelumbo nucifera	11
Cluster-33922.78581;orf1	len=219 frame:1 start:43 end:699 gi|460374994|ref|XP_004233293.1| PREDICTED: mitochondrial import receptor subunit TOM20 [Solanum lycopersicum]	Solanum lycopersicum	10
Cluster-33922.88481;orf1	len=232 frame:2 start:80 end:775 gi|460388366|ref|XP_004239838.1| PREDICTED: ras-related protein RABD2a [Solanum lycopersicum]	Solanum lycopersicum	27
Cluster-33922.64450;orf1	len=405 frame:1 start:1 end:1215 gi|698563277|ref|XP_009772649.1| PREDICTED: ATPase GET3-like [Nicotiana sylvestris]	Nicotiana sylvestris	9
Cluster-33922.77246;orf1	len=291 frame:-3 start:1149 end:277 gi|460411428|ref|XP_004251113.1| PREDICTED: proteasome subunit beta type-4 [Solanum lycopersicum]	Solanum lycopersicum	28
Cluster-33922.131247;orf1	len=313 frame:-2 start:1071 end:133 gi|114053443|gb|AAK91896.2|AC091627_9 Amidase family protein [Solanum demissum]	Solanum demissum	9
Cluster-33922.109235;orf1	len=1055 frame:-1 start:3165 end:1 gi|565391971|ref|XP_006361682.1| PREDICTED: probable exocyst complex component 4-like [Solanum tuberosum]	Solanum tuberosum	15
Cluster-33922.85210;orf1	len=255 frame:1 start:64 end:828 gi|747075652|ref|XP_011084870.1| PREDICTED: ferritin-2, chloroplastic [Sesamum indicum]	Sesamum indicum	14
Cluster-33922.79042;orf1	len=916 frame:-3 start:3776 end:1029 gi|565402438|ref|XP_006366686.1| PREDICTED: probable polyribonucleotide nucleotidyltransferase 1, chloroplastic-like [Solanum tuberosum]	Solanum tuberosum	12
Cluster-33922.95355;orf1	len=1880 frame:-2 start:5989 end:350 gi|565370746|ref|XP_006351979.1| PREDICTED: nuclear pore complex protein Nup205-like [Solanum tuberosum]	Solanum tuberosum	22
Cluster-33922.97019;orf1	len=207 frame:2 start:218 end:838 gi|697166309|ref|XP_009591984.1| PREDICTED: probable glutathione peroxidase 2 [Nicotiana tomentosiformis]	Nicotiana tomentosiformis	10
Cluster-33922.92605;orf1	len=308 frame:2 start:38 end:961 gi|568215204|ref|NP_001275125.1| N-carbamoylputrescine amidase [Solanum tuberosum]>gi	Solanum tuberosum	16
Cluster-33922.99517;orf1	len=487 frame:2 start:158 end:1618 gi|565395662|ref|XP_006363456.1| PREDICTED: ATP sulfurylase 1, chloroplastic-like [Solanum tuberosum]	Solanum tuberosum	10
Cluster-33922.36386;orf1	len=466 frame:1 start:226 end:1623 gi|565358638|ref|XP_006346133.1| PREDICTED: fasciclin-like arabinogalactan protein 1-like [Solanum tuberosum]	Solanum tuberosum	32
Cluster-33922.137615;orf1	len=520 frame:1 start:133 end:1692 gi|460399499|ref|XP_004245277.1| PREDICTED: phospholipase D Z-like [Solanum lycopersicum]	Solanum lycopersicum	14
Cluster-33922.100087;orf1	len=275 frame:-1 start:902 end:78 gi|565395317|ref|XP_006363288.1| PREDICTED: mediator-associated protein 1-like [Solanum tuberosum]	Solanum tuberosum	12
Cluster-33922.82654;orf1	len=379 frame:-1 start:1464 end:328 gi|698571241|ref|XP_009774827.1| PREDICTED: cysteine proteinase 3 [Nicotiana sylvestris]>gi	Nicotiana sylvestris	27
Cluster-33922.82062;orf1	len=216 frame:2 start:47 end:694 gi|565355193|ref|XP_006344484.1| PREDICTED: high-affinity nitrate transporter 3.1-like [Solanum tuberosum]	Solanum tuberosum	16
Cluster-33922.63319;orf1	len=363 frame:2 start:80 end:1168 gi|460368599|ref|XP_004230153.1| PREDICTED: 4-hydroxy-tetrahydrodipicolinate reductase 1, chloroplastic-like [Solanum lycopersicum]	Solanum lycopersicum	11
Cluster-33922.80160;orf1	len=422 frame:-2 start:3439 end:2174 gi|333362894|gb|AEF30538.1| patatin-like phospholipase 1 [Capsicum annuum]	Capsicum annuum	11
Cluster-33922.51196;orf1	len=1007 frame:-3 start:3366 end:346 gi|698556951|ref|XP_009770893.1| PREDICTED: phospholipid-transporting ATPase 3-like [Nicotiana sylvestris]	Nicotiana sylvestris	12
Cluster-33922.78687;orf1	len=413 frame:3 start:57 end:1295 gi|698476212|ref|XP_009785436.1| PREDICTED: putative RNA-binding protein Luc7-like 2 isoform X1 [Nicotiana sylvestris]	Nicotiana sylvestris	9
Cluster-33922.83663;orf1	len=344 frame:1 start:229 end:1260 gi|350538013|ref|NP_001234578.1| arginase 1 [Solanum lycopersicum]>gi	Solanum lycopersicum	13
Cluster-33922.71527;orf1	len=486 frame:1 start:94 end:1551 gi|697179954|ref|XP_009598950.1| PREDICTED: acyl-coenzyme A oxidase 4, peroxisomal isoform X1 [Nicotiana tomentosiformis]	Nicotiana tomentosiformis	17
Cluster-33922.55431;orf1	len=383 frame:1 start:1 end:1149 gi|565363961|ref|XP_006348696.1| PREDICTED: erlin-2-B-like [Solanum tuberosum]	Solanum tuberosum	14
Cluster-33922.72163;orf1	len=1008 frame:-1 start:3373 end:350 gi|723744592|ref|XP_010313222.1| PREDICTED: proteasome-associated protein ECM29 homolog isoform X3 [Solanum lycopersicum]	Solanum lycopersicum	17
Cluster-33922.109387;orf1	len=366 frame:-3 start:1396 end:299 gi|565360249|ref|XP_006346882.1| PREDICTED: malate dehydrogenase, glyoxysomal-like isoform X1 [Solanum tuberosum]	Solanum tuberosum	23
Cluster-33922.93095;orf1	len=496 frame:-3 start:1940 end:453 gi|460389427|ref|XP_004240355.1| PREDICTED: uncharacterized protein LOC101251587 [Solanum lycopersicum]	Solanum lycopersicum	14
Cluster-33922.98312;orf1	len=374 frame:-2 start:1423 end:302 gi|568214373|ref|NP_001275174.1| glucan endo-1,3-beta-glucosidase-like precursor [Solanum tuberosum]>gi	Solanum tuberosum	18
Cluster-33922.99550;orf1	len=197 frame:1 start:535 end:1125 gi|568815631|ref|NP_001275628.1| wound-induced protein WIN2 precursor [Solanum tuberosum]>gi	Solanum tuberosum	30
Cluster-33922.133865;orf1	len=370 frame:2 start:2 end:1111 gi|170243|gb|AAA34078.1| beta(1,3)-glucanase regulator [Nicotiana plumbaginifolia]	Nicotiana plumbaginifolia	29
Cluster-33922.109896;orf1	len=350 frame:2 start:3245 end:4294 gi|697183584|ref|XP_009600812.1| PREDICTED: probable pectinesterase/pectinesterase inhibitor 51 [Nicotiana tomentosiformis]	Nicotiana tomentosiformis	14
Cluster-33922.33494;orf1	len=533 frame:3 start:252 end:1850 gi|460394304|ref|XP_004242744.1| PREDICTED: synaptotagmin-5-like [Solanum lycopersicum]	Solanum lycopersicum	15
Cluster-33922.96882;orf1	len=1958 frame:-1 start:6409 end:536 gi|565394130|ref|XP_006362715.1| PREDICTED: phosphatidylinositol 4-kinase alpha 1-like [Solanum tuberosum]	Solanum tuberosum	25
Cluster-33922.85986;orf1	len=199 frame:3 start:3 end:599 gi|565398204|ref|XP_006364668.1| PREDICTED: uncharacterized protein LOC102596521 isoform X4 [Solanum tuberosum]	Solanum tuberosum	9
Cluster-33922.82406;orf1	len=179 frame:2 start:2 end:538 gi|565378734|ref|XP_006355802.1| PREDICTED: pre-mRNA-splicing factor SF2-like [Solanum tuberosum]	Solanum tuberosum	11
Cluster-33922.126764;orf1	len=228 frame:3 start:3 end:686 gi|565389074|ref|XP_006360288.1| PREDICTED: miraculin-like [Solanum tuberosum]	Solanum tuberosum	24
Cluster-33922.88619;orf1	len=2686 frame:2 start:7748 end:15805 gi|565342369|ref|XP_006338329.1| PREDICTED: auxin transport protein BIG-like [Solanum tuberosum]	Solanum tuberosum	28
Cluster-33922.61627;orf1	len=475 frame:-1 start:1425 end:1 gi|848896068|ref|XP_012848086.1| PREDICTED: myosin-17-like [Erythranthe guttatus]	Erythranthe guttatus	19
Cluster-33922.90671;orf1	len=1176 frame:-2 start:4076 end:549 gi|661893727|emb|CDP02168.1| unnamed protein product [Coffea canephora]	Coffea canephora	14
Cluster-33922.50371;orf1	len=393 frame:-1 start:1399 end:221 gi|698452351|ref|XP_009779715.1| PREDICTED: GDSL esterase/lipase At3g26430-like [Nicotiana sylvestris]>gi	Nicotiana sylvestris	13
Cluster-33922.64268;orf2	len=485 frame:-1 start:1683 end:229 gi|460410942|ref|XP_004250874.1| PREDICTED: outer envelope protein 80, chloroplastic-like [Solanum lycopersicum]	Solanum lycopersicum	10
Cluster-33922.80338;orf1	len=526 frame:2 start:38 end:1615 gi|697097448|ref|XP_009621567.1| PREDICTED: probable bifunctional methylthioribulose-1-phosphate dehydratase/enolase-phosphatase E1 1 {ECO:0000255|HAMAP-Rule:MF_03118} [Nicotiana tomentosiformis]	Nicotiana tomentosiformis	17
Cluster-33922.87470;orf1	len=379 frame:-3 start:1570 end:434 gi|731311844|ref|XP_010671358.1| PREDICTED: actin-7-like [Beta vulgaris subsp. vulgaris]>gi	Beta vulgaris subsp. vulgaris	96
Cluster-33922.98031;orf1	len=574 frame:-2 start:2064 end:343 gi|460409990|ref|XP_004250416.1| PREDICTED: alkaline/neutral invertase CINV2-like [Solanum lycopersicum]	Solanum lycopersicum	15
Cluster-33922.73376;orf1	len=665 frame:3 start:144 end:2138 gi|565372762|ref|XP_006352957.1| PREDICTED: DEAD-box ATP-dependent RNA helicase 9-like isoform X1 [Solanum tuberosum]>gi	Solanum tuberosum	15
Cluster-33922.80007;orf1	len=838 frame:-3 start:3320 end:807 gi|565342881|ref|XP_006338569.1| PREDICTED: uncharacterized protein LOC102594150 [Solanum tuberosum]	Solanum tuberosum	12
Cluster-33922.74648;orf1	len=403 frame:-2 start:1555 end:347 gi|595825341|ref|XP_007205394.1| hypothetical protein PRUPE_ppa007431mg [Prunus persica]>gi	Prunus persica	11
Cluster-33922.134486;orf2	len=406 frame:3 start:3 end:1220 gi|565341837|ref|XP_006338077.1| PREDICTED: ATPase family AAA domain-containing protein At1g05910-like isoform X1 [Solanum tuberosum]>gi	Solanum tuberosum	26
Cluster-33922.126763;orf1	len=239 frame:1 start:1 end:717 gi|565389074|ref|XP_006360288.1| PREDICTED: miraculin-like [Solanum tuberosum]	Solanum tuberosum	18
Cluster-33922.90276;orf1	len=178 frame:-3 start:950 end:417 gi|565394003|ref|XP_006362654.1| PREDICTED: probable NADH dehydrogenase [ubiquinone] 1 alpha subcomplex subunit 5, mitochondrial-like [Solanum tuberosum]	Solanum tuberosum	13
Cluster-14700.0;orf1	len=483 frame:-3 start:1476 end:28 gi|649131087|ref|YP_009032900.1| ribulose 1,5-bisphosphate carboxylase/oxygenase large subunit (chloroplast) [Diplopterygium glaucum]>gi	Diplopterygium glaucum	12
Cluster-33922.126707;orf1	len=272 frame:-3 start:1141 end:326 gi|565363519|ref|XP_006348484.1| PREDICTED: 2-Cys peroxiredoxin BAS1-like, chloroplastic-like [Solanum tuberosum]	Solanum tuberosum	21
Cluster-33922.88023;orf1	len=423 frame:1 start:109 end:1377 gi|565400310|ref|XP_006365673.1| PREDICTED: dnaJ protein homolog isoform X2 [Solanum tuberosum]	Solanum tuberosum	12
Cluster-33922.88551;orf1	len=502 frame:-1 start:3358 end:1853 gi|460404580|ref|XP_004247759.1| PREDICTED: heterogeneous nuclear ribonucleoprotein 1 [Solanum lycopersicum]	Solanum lycopersicum	14
Cluster-33922.101723;orf1	len=403 frame:1 start:10 end:1218 gi|460411141|ref|XP_004250973.1| PREDICTED: probable inactive purple acid phosphatase 29 [Solanum lycopersicum]	Solanum lycopersicum	14
Cluster-33922.33272;orf1	len=385 frame:-1 start:1549 end:395 gi|698585385|ref|XP_009778632.1| PREDICTED: probable cinnamyl alcohol dehydrogenase 1 [Nicotiana sylvestris]>gi	Nicotiana sylvestris	13
Cluster-33922.107956;orf1	len=276 frame:-1 start:1186 end:359 gi|568214391|ref|NP_001275342.1| NADH dehydrogenase [ubiquinone] iron-sulfur protein 8, mitochondrial-like [Solanum tuberosum]>gi	Solanum tuberosum	11
Cluster-33922.50456;orf1	len=684 frame:1 start:1 end:2052 gi|565367800|ref|XP_006350543.1| PREDICTED: pentatricopeptide repeat-containing protein At3g49240-like [Solanum tuberosum]	Solanum tuberosum	11
Cluster-33922.120757;orf1	len=417 frame:-3 start:1504 end:254 gi|565370587|ref|XP_006351901.1| PREDICTED: lysM domain-containing GPI-anchored protein 1-like [Solanum tuberosum]	Solanum tuberosum	18
Cluster-33922.128267;orf1	len=271 frame:1 start:1 end:813 gi|565403339|ref|XP_006367119.1| PREDICTED: secoisolariciresinol dehydrogenase-like [Solanum tuberosum]	Solanum tuberosum	15
Cluster-33922.42875;orf1	len=526 frame:1 start:1 end:1578 gi|697180609|ref|XP_009599284.1| PREDICTED: UDP-N-acetylglucosamine diphosphorylase 1-like [Nicotiana tomentosiformis]	Nicotiana tomentosiformis	11
Cluster-33922.84816;orf1	len=179 frame:1 start:1 end:537 gi|460380231|ref|XP_004235861.1| PREDICTED: staphylococcal nuclease domain-containing protein 1 [Solanum lycopersicum]	Solanum lycopersicum	19
Cluster-33922.84067;orf1	len=249 frame:-1 start:1261 end:515 gi|565344639|ref|XP_006339415.1| PREDICTED: endo-1,3;1,4-beta-D-glucanase-like [Solanum tuberosum]	Solanum tuberosum	12
Cluster-33922.53051;orf1	len=561 frame:-3 start:2729 end:1047 gi|565381396|ref|XP_006357057.1| PREDICTED: dentin sialophosphoprotein-like [Solanum tuberosum]	Solanum tuberosum	9
Cluster-33922.85564;orf1	len=310 frame:2 start:2 end:931 gi|698454634|ref|XP_009780213.1| PREDICTED: aquaporin PIP2-4-like [Nicotiana sylvestris]>gi	Nicotiana sylvestris	21
Cluster-33922.103681;orf1	len=549 frame:3 start:150 end:1796 gi|350536179|ref|NP_001234489.1| cystathionine gamma synthase [Solanum lycopersicum]>gi	Solanum lycopersicum	9
Cluster-33922.80447;orf1	len=687 frame:1 start:211 end:2271 gi|460387028|ref|XP_004239193.1| PREDICTED: lipoxygenase 6, chloroplastic [Solanum lycopersicum]	Solanum lycopersicum	19
Cluster-33922.69527;orf1	len=399 frame:-2 start:1534 end:338 gi|697105771|ref|XP_009606712.1| PREDICTED: acyl-[acyl-carrier-protein] desaturase, chloroplastic-like [Nicotiana tomentosiformis]	Nicotiana tomentosiformis	11
Cluster-33922.75393;orf1	len=1357 frame:-3 start:4355 end:285 gi|565377790|ref|XP_006355351.1| PREDICTED: ABC transporter D family member 1-like isoform X1 [Solanum tuberosum]>gi	Solanum tuberosum	12
Cluster-33922.30007;orf1	len=269 frame:1 start:1 end:807 gi|698510176|ref|XP_009800269.1| PREDICTED: mitochondrial phosphate carrier protein 3, mitochondrial [Nicotiana sylvestris]	Nicotiana sylvestris	28
Cluster-33922.70844;orf1	len=675 frame:-3 start:2371 end:347 gi|460365170|ref|XP_004228477.1| PREDICTED: molybdopterin biosynthesis protein CNX1 [Solanum lycopersicum]	Solanum lycopersicum	21
Cluster-33922.83616;orf1	len=389 frame:3 start:63 end:1229 gi|565357006|ref|XP_006345346.1| PREDICTED: agmatine deiminase-like [Solanum tuberosum]	Solanum tuberosum	24
Cluster-33922.89741;orf1	len=757 frame:2 start:608 end:2878 gi|697109869|ref|XP_009608796.1| PREDICTED: monosaccharide-sensing protein 2-like [Nicotiana tomentosiformis]>gi	Nicotiana tomentosiformis	23
Cluster-33922.85473;orf1	len=1417 frame:-1 start:4251 end:1 gi|723666760|ref|XP_010315461.1| PREDICTED: LOW QUALITY PROTEIN: DNA-directed RNA polymerase V subunit 1 [Solanum lycopersicum]	Solanum lycopersicum	11
Cluster-33922.76124;orf1	len=409 frame:-3 start:1543 end:317 gi|696120099|gb|AIT39752.1| brassinosteroid insensitive 1-associated receptor kinase 1, partial [Chrysanthemum boreale]	Chrysanthemum boreale	15
Cluster-33922.42355;orf1	len=666 frame:-3 start:2000 end:3 gi|747080299|ref|XP_011087395.1| PREDICTED: lysosomal beta glucosidase-like [Sesamum indicum]	Sesamum indicum	23
Cluster-33922.37401;orf1	len=535 frame:-2 start:1607 end:3 gi|565347550|ref|XP_006340788.1| PREDICTED: phospholipase D delta-like [Solanum tuberosum]	Solanum tuberosum	14
Cluster-33922.45569;orf1	len=389 frame:-3 start:1412 end:246 gi|590722897|ref|XP_007052027.1| Dihydrodipicolinate synthase isoform 2 [Theobroma cacao]>gi	Theobroma cacao	13
Cluster-33922.48469;orf1	len=409 frame:-1 start:1642 end:416 gi|565366334|ref|XP_006349848.1| PREDICTED: serine carboxypeptidase-like 33-like [Solanum tuberosum]	Solanum tuberosum	15
Cluster-33922.56269;orf1	len=624 frame:-1 start:1872 end:1 gi|460386217|ref|XP_004238796.1| PREDICTED: probable methyltransferase PMT2 [Solanum lycopersicum]>gi	Solanum lycopersicum	9
Cluster-33922.79476;orf1	len=339 frame:-3 start:1785 end:769 gi|697176142|ref|XP_009597020.1| PREDICTED: ribose-phosphate pyrophosphokinase 4 [Nicotiana tomentosiformis]	Nicotiana tomentosiformis	12
Cluster-33922.104355;orf1	len=291 frame:1 start:1 end:873 gi|565388565|ref|XP_006360045.1| PREDICTED: phosphoenolpyruvate carboxylase-like isoform X1 [Solanum tuberosum]>gi	Solanum tuberosum	42
Cluster-33922.59551;orf1	len=330 frame:-1 start:3058 end:2069 gi|565352283|ref|XP_006343075.1| PREDICTED: hydroxyphenylpyruvate reductase-like [Solanum tuberosum]	Solanum tuberosum	10
Cluster-33922.85773;orf1	len=489 frame:-2 start:1799 end:333 gi|565372189|ref|XP_006352679.1| PREDICTED: putative G3BP-like protein-like isoform X2 [Solanum tuberosum]	Solanum tuberosum	9
Cluster-33922.82070;orf1	len=638 frame:1 start:166 end:2079 gi|565347054|ref|XP_006340549.1| PREDICTED: leukotriene A-4 hydrolase-like [Solanum tuberosum]	Solanum tuberosum	10
Cluster-33922.56850;orf1	len=510 frame:-1 start:2149 end:620 gi|697142440|ref|XP_009625322.1| PREDICTED: DEAD-box ATP-dependent RNA helicase 20 [Nicotiana tomentosiformis]	Nicotiana tomentosiformis	15
Cluster-33922.93677;orf1	len=490 frame:1 start:46 end:1515 gi|460369829|ref|XP_004230759.1| PREDICTED: scopoletin glucosyltransferase [Solanum lycopersicum]	Solanum lycopersicum	16
Cluster-33922.130595;orf1	len=352 frame:-2 start:1456 end:401 gi|565359005|ref|XP_006346313.1| PREDICTED: mitotic checkpoint protein BUB3.1-like [Solanum tuberosum]	Solanum tuberosum	10
Cluster-33922.86172;orf1	len=581 frame:-1 start:2029 end:287 gi|565387445|ref|XP_006359510.1| PREDICTED: NEDD8 ultimate buster 1-like [Solanum tuberosum]	Solanum tuberosum	11
Cluster-33922.94871;orf1	len=714 frame:-1 start:4920 end:2779 gi|565348522|ref|XP_006341261.1| PREDICTED: pentatricopeptide repeat-containing protein At1g74850, chloroplastic-like isoform X1 [Solanum tuberosum]	Solanum tuberosum	9
Cluster-33922.94339;orf1	len=487 frame:-1 start:1720 end:260 gi|565348197|ref|XP_006341104.1| PREDICTED: nucleolin-like isoform X1 [Solanum tuberosum]>gi	Solanum tuberosum	12
Cluster-33922.93474;orf1	len=679 frame:-3 start:2039 end:3 gi|565350372|ref|XP_006342143.1| PREDICTED: actin cytoskeleton-regulatory complex protein PAN1-like [Solanum tuberosum]	Solanum tuberosum	10
Cluster-33922.85923;orf1	len=249 frame:2 start:2 end:748 gi|565357606|ref|XP_006345632.1| PREDICTED: ER membrane protein complex subunit 7 homolog [Solanum tuberosum]	Solanum tuberosum	11
Cluster-33922.92774;orf1	len=741 frame:-3 start:2887 end:665 gi|565392996|ref|XP_006362171.1| PREDICTED: acylamino-acid-releasing enzyme-like isoform X1 [Solanum tuberosum]>gi	Solanum tuberosum	13
Cluster-33922.101073;orf1	len=346 frame:-1 start:1423 end:386 gi|111146896|gb|ABH07386.1| sucrose synthase [Coffea canephora]	Coffea canephora	19
Cluster-33922.80625;orf1	len=184 frame:-1 start:1831 end:1280 gi|460411061|ref|XP_004250933.1| PREDICTED: 60S ribosomal protein L12-like [Solanum lycopersicum]>gi	Solanum lycopersicum	28
Cluster-33922.76547;orf1	len=236 frame:-2 start:1267 end:560 gi|697152827|ref|XP_009630650.1| PREDICTED: uncharacterized protein LOC104120561 [Nicotiana tomentosiformis]>gi	Nicotiana tomentosiformis	10
Cluster-33922.95642;orf1	len=227 frame:2 start:1049 end:1729 gi|565391419|ref|XP_006361420.1| PREDICTED: uncharacterized protein R102.4 isoform X1 [Solanum tuberosum]>gi	Solanum tuberosum	16
Cluster-33922.68977;orf1	len=258 frame:-2 start:1231 end:458 gi|460413934|ref|XP_004252330.1| PREDICTED: dihydroxy-acid dehydratase, chloroplastic-like [Solanum lycopersicum]	Solanum lycopersicum	23
Cluster-33922.62689;orf1	len=1025 frame:1 start:154 end:3228 gi|698586849|ref|XP_009779023.1| PREDICTED: importin-9 [Nicotiana sylvestris]	Nicotiana sylvestris	10
Cluster-33922.110966;orf1	len=154 frame:2 start:11 end:472 gi|460365162|ref|XP_004228473.1| PREDICTED: 60S ribosomal protein L30 [Solanum lycopersicum]	Solanum lycopersicum	17
Cluster-33922.110753;orf1	len=782 frame:3 start:3 end:2348 gi|565350568|ref|XP_006342240.1| PREDICTED: subtilisin-like protease-like [Solanum tuberosum]	Solanum tuberosum	10
Cluster-33922.114416;orf1	len=1012 frame:3 start:183 end:3218 gi|460404863|ref|XP_004247899.1| PREDICTED: uncharacterized protein LOC101252226 [Solanum lycopersicum]	Solanum lycopersicum	10
Cluster-33922.95108;orf1	len=509 frame:-1 start:3296 end:1770 gi|568214681|ref|NP_001274776.1| heterogeneous nuclear ribonucleoprotein A2 homolog 1-like [Solanum tuberosum]>gi	Solanum tuberosum	17
Cluster-33922.77537;orf1	len=296 frame:-2 start:1240 end:353 gi|697153285|ref|XP_009630887.1| PREDICTED: eukaryotic translation initiation factor 2 subunit beta-like isoform X1 [Nicotiana tomentosiformis]>gi	Nicotiana tomentosiformis	11
Cluster-33922.93917;orf1	len=788 frame:3 start:2979 end:5342 gi|565354947|ref|XP_006344368.1| PREDICTED: probable LRR receptor-like serine/threonine-protein kinase At1g06840-like [Solanum tuberosum]	Solanum tuberosum	11
Cluster-33922.84654;orf1	len=462 frame:-3 start:1735 end:350 gi|565396864|ref|XP_006364027.1| PREDICTED: eukaryotic translation initiation factor 5-like [Solanum tuberosum]	Solanum tuberosum	14
Cluster-33922.50127;orf1	len=512 frame:-3 start:1840 end:305 gi|325516256|gb|ADZ24706.1| tocopherol cyclase [Solanum pennellii]	Solanum pennellii	15
Cluster-33922.91655;orf1	len=522 frame:-1 start:1835 end:270 gi|565372333|ref|XP_006352750.1| PREDICTED: KH domain-containing protein At4g18375-like [Solanum tuberosum]	Solanum tuberosum	11
Cluster-33922.45790;orf1	len=310 frame:-2 start:1610 end:681 gi|565391526|ref|XP_006361473.1| PREDICTED: unknown protein DS12 from 2D-PAGE of leaf, chloroplastic-like [Solanum tuberosum]	Solanum tuberosum	10
Cluster-33922.82143;orf1	len=524 frame:3 start:3 end:1574 gi|460390538|ref|XP_004240886.1| PREDICTED: sorting nexin 2A [Solanum lycopersicum]	Solanum lycopersicum	12
Cluster-33922.100395;orf1	len=758 frame:-3 start:2581 end:308 gi|747080908|ref|XP_011087720.1| PREDICTED: cleavage and polyadenylation specificity factor subunit 3-I [Sesamum indicum]	Sesamum indicum	10
Cluster-33922.135290;orf1	len=991 frame:-1 start:3455 end:483 gi|723671787|ref|XP_010316293.1| PREDICTED: polyribonucleotide nucleotidyltransferase 2, mitochondrial [Solanum lycopersicum]	Solanum lycopersicum	15
Cluster-33922.82703;orf1	len=401 frame:2 start:995 end:2197 gi|807066340|ref|NP_001234018.2| ADP/ATP translocator [Solanum lycopersicum]	Solanum lycopersicum	80
Cluster-33922.87778;orf1	len=606 frame:3 start:501 end:2318 gi|350534546|ref|NP_001234146.1| serine/threonine protein kinase pk23 [Solanum lycopersicum]>gi	Solanum lycopersicum	10
Cluster-33922.77087;orf1	len=739 frame:-3 start:2794 end:578 gi|661892867|emb|CDP04025.1| unnamed protein product [Coffea canephora]	Coffea canephora	12
Cluster-33922.79557;orf1	len=294 frame:3 start:1125 end:2006 gi|350539553|ref|NP_001233930.1| LysM receptor-like kinase variant SlBti9-1a precursor [Solanum lycopersicum]>gi	Solanum lycopersicum	9
Cluster-33922.86155;orf1	len=207 frame:-2 start:917 end:297 gi|565355645|ref|XP_006344694.1| PREDICTED: 60S ribosomal protein L18-2-like [Solanum tuberosum]	Solanum tuberosum	21
Cluster-33922.73288;orf1	len=328 frame:-2 start:1220 end:237 gi|697117419|ref|XP_009612647.1| PREDICTED: 26S proteasome non-ATPase regulatory subunit 14 homolog [Nicotiana tomentosiformis]>gi	Nicotiana tomentosiformis	21
Cluster-33922.77119;orf1	len=918 frame:3 start:3 end:2756 gi|565371149|ref|XP_006352172.1| PREDICTED: calmodulin-binding transcription activator 4-like isoform X1 [Solanum tuberosum]	Solanum tuberosum	13
Cluster-33922.74565;orf1	len=408 frame:1 start:1 end:1224 gi|565357878|ref|XP_006345757.1| PREDICTED: SAL1 phosphatase-like [Solanum tuberosum]	Solanum tuberosum	15
Cluster-33922.68723;orf2	len=527 frame:-1 start:1731 end:151 gi|565380260|ref|XP_006356523.1| PREDICTED: beta-fructofuranosidase, insoluble isoenzyme CWINV3-like [Solanum tuberosum]	Solanum tuberosum	14
Cluster-33922.86813;orf1	len=274 frame:1 start:25 end:846 gi|170676256|gb|ACB30367.1| PR5-like protein [Capsicum annuum]	Capsicum annuum	97
Cluster-33922.95669;orf1	len=577 frame:-3 start:2325 end:595 gi|723712484|ref|XP_010323248.1| PREDICTED: LOW QUALITY PROTEIN: uncharacterized protein LOC101245373 [Solanum lycopersicum]	Solanum lycopersicum	12
Cluster-33922.88267;orf1	len=589 frame:-1 start:2194 end:428 gi|565369431|ref|XP_006351339.1| PREDICTED: TBCC domain-containing protein 1-like [Solanum tuberosum]	Solanum tuberosum	10
Cluster-33922.96491;orf1	len=3239 frame:1 start:46 end:9762 gi|723692392|ref|XP_010319794.1| PREDICTED: uncharacterized protein LOC101246131 [Solanum lycopersicum]	Solanum lycopersicum	17
Cluster-33922.102131;orf1	len=494 frame:-3 start:1977 end:496 gi|565343241|ref|XP_006338746.1| PREDICTED: uncharacterized protein LOC102592048 [Solanum tuberosum]	Solanum tuberosum	8
Cluster-33922.91907;orf1	len=346 frame:1 start:58 end:1095 gi|565373300|ref|XP_006353213.1| PREDICTED: peroxidase 17-like [Solanum tuberosum]	Solanum tuberosum	17
Cluster-33922.118578;orf1	len=654 frame:-3 start:2422 end:461 gi|697119467|ref|XP_009613689.1| PREDICTED: calcium permeable stress-gated cation channel 1-like [Nicotiana tomentosiformis]	Nicotiana tomentosiformis	10
Cluster-33922.97364;orf1	len=164 frame:-1 start:2957 end:2466 gi|824555911|dbj|BAR88175.1| caffeic acid O-methyltransferase [Capsicum chinense]>gi	Capsicum chinense	28
Cluster-33922.95723;orf1	len=440 frame:3 start:204 end:1523 gi|565358701|ref|XP_006346164.1| PREDICTED: uncharacterized protein LOC102592665 [Solanum tuberosum]	Solanum tuberosum	11
Cluster-33922.98299;orf1	len=305 frame:1 start:82 end:996 gi|565388421|ref|XP_006359976.1| PREDICTED: ER membrane protein complex subunit 10-like isoform X1 [Solanum tuberosum]>gi	Solanum tuberosum	12
Cluster-33922.84724;orf1	len=430 frame:2 start:2 end:1291 gi|460374129|ref|XP_004232864.1| PREDICTED: monothiol glutaredoxin-S17 [Solanum lycopersicum]	Solanum lycopersicum	17
Cluster-33922.41073;orf1	len=502 frame:1 start:103 end:1608 gi|565383144|ref|XP_006357882.1| PREDICTED: scopoletin glucosyltransferase-like [Solanum tuberosum]	Solanum tuberosum	15
Cluster-33922.36636;orf1	len=284 frame:-2 start:1072 end:221 gi|698573826|ref|XP_009775508.1| PREDICTED: inositol monophosphatase 3 [Nicotiana sylvestris]	Nicotiana sylvestris	10
Cluster-33922.81048;orf1	len=141 frame:1 start:190 end:612 gi|460400892|ref|XP_004245965.1| PREDICTED: 60S ribosomal protein L13-1-like [Solanum lycopersicum]	Solanum lycopersicum	18
Cluster-33922.84932;orf1	len=405 frame:1 start:1 end:1215 gi|565356076|ref|XP_006344900.1| PREDICTED: DNA-directed RNA polymerases I and III subunit RPAC1-like [Solanum tuberosum]	Solanum tuberosum	11
Cluster-33922.39318;orf1	len=355 frame:1 start:142 end:1206 gi|460379438|ref|XP_004235469.1| PREDICTED: inositol-tetrakisphosphate 1-kinase 1-like [Solanum lycopersicum]	Solanum lycopersicum	14
Cluster-33922.83358;orf1	len=178 frame:-1 start:1970 end:1437 gi|114841385|dbj|BAF31994.1| putative calmodulin [Cryptomeria japonica]>gi	Cryptomeria japonica	17
Cluster-33922.103670;orf1	len=479 frame:-2 start:1701 end:265 gi|565400289|ref|XP_006365663.1| PREDICTED: ras GTPase-activating protein-binding protein 2-like [Solanum tuberosum]	Solanum tuberosum	10
Cluster-33922.71117;orf1	len=244 frame:2 start:1724 end:2455 gi|460405059|ref|XP_004247994.1| PREDICTED: eukaryotic translation initiation factor 3 subunit H [Solanum lycopersicum]>gi	Solanum lycopersicum	14
Cluster-33922.108767;orf2	len=162 frame:-2 start:486 end:1 gi|565347301|ref|XP_006340670.1| PREDICTED: peroxidase 49-like [Solanum tuberosum]	Solanum tuberosum	54
Cluster-33922.82379;orf1	len=266 frame:1 start:28 end:825 gi|566153816|ref|XP_006370163.1| hypothetical protein POPTR_0001s40270g [Populus trichocarpa]>gi	Populus trichocarpa	21
Cluster-33922.92983;orf1	len=524 frame:-3 start:1852 end:281 gi|565342211|ref|XP_006338254.1| PREDICTED: histone-binding protein N1/N2-like isoform X1 [Solanum tuberosum]	Solanum tuberosum	8
Cluster-27411.0;orf1	len=238 frame:2 start:119 end:832 gi|685339455|ref|XP_009106644.1| PREDICTED: proteasome subunit alpha type-2-A-like [Brassica rapa]	Brassica rapa	18
Cluster-33922.84603;orf1	len=744 frame:-1 start:2304 end:73 gi|565358622|ref|XP_006346125.1| PREDICTED: cellulose synthase-like protein E1-like [Solanum tuberosum]	Solanum tuberosum	11
Cluster-33922.118417;orf1	len=280 frame:3 start:3 end:842 gi|565361704|ref|XP_006347593.1| PREDICTED: WEB family protein At5g16730, chloroplastic-like [Solanum tuberosum]	Solanum tuberosum	9
Cluster-33922.71770;orf2	len=245 frame:1 start:208 end:942 gi|565358430|ref|XP_006346030.1| PREDICTED: thiosulfate/3-mercaptopyruvate sulfurtransferase 1, mitochondrial-like [Solanum tuberosum]	Solanum tuberosum	11
Cluster-33922.93199;orf1	len=178 frame:3 start:30 end:563 gi|460380586|ref|XP_004236036.1| PREDICTED: 40S ribosomal protein S19-3 [Solanum lycopersicum]	Solanum lycopersicum	17
Cluster-33922.81570;orf1	len=245 frame:2 start:2 end:736 gi|723724846|ref|XP_010325464.1| PREDICTED: FAM10 family protein At4g22670 isoform X2 [Solanum lycopersicum]	Solanum lycopersicum	13
Cluster-33922.106865;orf1	len=797 frame:1 start:49 end:2439 gi|698522359|ref|XP_009758000.1| PREDICTED: subtilisin-like protease [Nicotiana sylvestris]	Nicotiana sylvestris	24
Cluster-33922.94001;orf1	len=320 frame:1 start:1 end:960 gi|350538215|ref|NP_001234588.1| MAPKK [Solanum lycopersicum]>gi	Solanum lycopersicum	7
Cluster-33922.122153;orf1	len=470 frame:2 start:176 end:1585 gi|697113327|ref|XP_009610543.1| PREDICTED: probable glucan endo-1,3-beta-glucosidase A6 [Nicotiana tomentosiformis]	Nicotiana tomentosiformis	18
Cluster-33922.95145;orf1	len=229 frame:1 start:1 end:687 gi|697178127|ref|XP_009598042.1| PREDICTED: uncharacterized protein OsI_027940 isoform X3 [Nicotiana tomentosiformis]	Nicotiana tomentosiformis	18
Cluster-33922.96019;orf1	len=448 frame:1 start:58 end:1401 gi|565401251|ref|XP_006366118.1| PREDICTED: alpha-galactosidase-like [Solanum tuberosum]	Solanum tuberosum	22
Cluster-33922.49663;orf1	len=364 frame:1 start:121 end:1212 gi|350539491|ref|NP_001233893.1| fructokinase [Solanum lycopersicum]>gi	Solanum lycopersicum	15
Cluster-33922.76159;orf1	len=682 frame:-1 start:2047 end:2 gi|661890095|emb|CDP06317.1| unnamed protein product [Coffea canephora]	Coffea canephora	9
Cluster-33922.85987;orf1	len=677 frame:-3 start:2371 end:341 gi|565358620|ref|XP_006346124.1| PREDICTED: WEB family protein At5g55860-like [Solanum tuberosum]	Solanum tuberosum	11
Cluster-33922.36267;orf1	len=182 frame:3 start:39 end:584 gi|525314409|ref|NP_001266269.1| chordin [Solanum lycopersicum]>gi	Solanum lycopersicum	11
Cluster-33922.96884;orf1	len=307 frame:-3 start:1158 end:238 gi|460372899|ref|XP_004232260.1| PREDICTED: protein transport protein SEC13 homolog B [Solanum lycopersicum]	Solanum lycopersicum	15
Cluster-33922.96656;orf1	len=368 frame:-2 start:1354 end:251 gi|565396868|ref|XP_006364029.1| PREDICTED: methyltransferase-like protein 10-like [Solanum tuberosum]	Solanum tuberosum	8
Cluster-33922.101184;orf1	len=220 frame:3 start:183 end:842 gi|565352860|ref|XP_006343356.1| PREDICTED: rac-like GTP-binding protein RHO1-like [Solanum tuberosum]	Solanum tuberosum	11
Cluster-33922.99907;orf1	len=1088 frame:3 start:3 end:3266 gi|565356961|ref|XP_006345324.1| PREDICTED: trithorax group protein osa-like isoform X1 [Solanum tuberosum]	Solanum tuberosum	11
Cluster-33922.72004;orf1	len=255 frame:-1 start:1065 end:301 gi|350538405|ref|NP_001234853.1| isopentenyl diphosphate isomerase [Solanum lycopersicum]>gi	Solanum lycopersicum	13
Cluster-33922.93147;orf1	len=538 frame:1 start:28 end:1641 gi|723664505|ref|XP_004230644.2| PREDICTED: phospho-2-dehydro-3-deoxyheptonate aldolase 2, chloroplastic-like [Solanum lycopersicum]	Solanum lycopersicum	14
Cluster-33922.68787;orf1	len=529 frame:-3 start:2387 end:801 gi|565354164|ref|XP_006343987.1| PREDICTED: glutamate--cysteine ligase, chloroplastic-like [Solanum tuberosum]	Solanum tuberosum	10
Cluster-33922.112108;orf1	len=299 frame:-1 start:997 end:101 gi|565356801|ref|XP_006345251.1| PREDICTED: 20 kDa chaperonin, chloroplastic-like [Solanum tuberosum]	Solanum tuberosum	27
Cluster-33922.74614;orf1	len=567 frame:1 start:103 end:1803 gi|565378007|ref|XP_006355455.1| PREDICTED: chaperone protein dnaJ 13-like isoform X1 [Solanum tuberosum]	Solanum tuberosum	10
Cluster-33922.84946;orf1	len=160 frame:-3 start:1106 end:627 gi|698548651|ref|XP_009768402.1| PREDICTED: 40S ribosomal protein S12-like isoform X1 [Nicotiana sylvestris]>gi	Nicotiana sylvestris	15
Cluster-33922.82413;orf1	len=406 frame:-3 start:1218 end:1 gi|350535190|ref|NP_001234181.1| PI-phospholipase C PLC4 [Solanum lycopersicum]>gi	Solanum lycopersicum	13
Cluster-33922.82170;orf1	len=538 frame:-2 start:2319 end:706 gi|565373471|ref|XP_006353296.1| PREDICTED: 4-coumarate--CoA ligase-like 10-like [Solanum tuberosum]	Solanum tuberosum	10
Cluster-33922.60982;orf1	len=203 frame:-3 start:1095 end:487 gi|565399136|ref|XP_006365114.1| PREDICTED: uncharacterized protein C167.05-like [Solanum tuberosum]	Solanum tuberosum	10
Cluster-33922.71284;orf1	len=929 frame:-3 start:3742 end:956 gi|565352373|ref|XP_006343119.1| PREDICTED: coatomer subunit beta'-2-like [Solanum tuberosum]	Solanum tuberosum	42
Cluster-33922.87222;orf1	len=265 frame:3 start:141 end:935 gi|460393998|ref|XP_004242593.1| PREDICTED: transmembrane 9 superfamily member 4 [Solanum lycopersicum]	Solanum lycopersicum	14
Cluster-33922.79311;orf1	len=563 frame:1 start:4 end:1692 gi|460403759|ref|XP_004247355.1| PREDICTED: uncharacterized protein LOC101252627 [Solanum lycopersicum]	Solanum lycopersicum	10
Cluster-33922.42393;orf1	len=165 frame:-1 start:971 end:477 gi|698418246|ref|XP_009788440.1| PREDICTED: peptidyl-prolyl cis-trans isomerase FKBP15-1 [Nicotiana sylvestris]	Nicotiana sylvestris	16
Cluster-33922.87941;orf1	len=247 frame:-2 start:941 end:201 gi|460405517|ref|XP_004248222.1| PREDICTED: probable glutathione S-transferase [Solanum lycopersicum]	Solanum lycopersicum	10
Cluster-33922.96183;orf2	len=102 frame:2 start:1595 end:1900 gi|460385228|ref|XP_004238306.1| PREDICTED: thioredoxin H-type 1 [Solanum lycopersicum]	Solanum lycopersicum	32
Cluster-33922.101436;orf1	len=433 frame:1 start:94 end:1392 gi|565381413|ref|XP_006357065.1| PREDICTED: 3-oxoacyl-[acyl-carrier-protein] synthase 3 A, chloroplastic-like [Solanum tuberosum]	Solanum tuberosum	10
Cluster-33922.103328;orf1	len=130 frame:-2 start:624 end:235 gi|565402753|ref|XP_006366835.1| PREDICTED: 26S proteasome non-ATPase regulatory subunit 6 homolog [Solanum tuberosum]	Solanum tuberosum	9
Cluster-33922.79857;orf1	len=710 frame:-1 start:2132 end:3 gi|565393757|ref|XP_006362537.1| PREDICTED: putative late blight resistance protein homolog R1B-12-like isoform X1 [Solanum tuberosum]>gi	Solanum tuberosum	11
Cluster-33922.81605;orf1	len=324 frame:2 start:185 end:1156 gi|565347161|ref|XP_006340602.1| PREDICTED: U1 small nuclear ribonucleoprotein 70 kDa-like isoform X1 [Solanum tuberosum]	Solanum tuberosum	8
Cluster-33922.126987;orf1	len=184 frame:2 start:164 end:715 gi|565401033|ref|XP_006366021.1| PREDICTED: bifunctional epoxide hydrolase 2-like [Solanum tuberosum]	Solanum tuberosum	8
Cluster-33922.84706;orf1	len=304 frame:2 start:35 end:946 gi|460381202|ref|XP_004236341.1| PREDICTED: probable aspartyl aminopeptidase [Solanum lycopersicum]	Solanum lycopersicum	14
Cluster-33922.77841;orf1	len=539 frame:2 start:125 end:1741 gi|565378684|ref|XP_006355778.1| PREDICTED: eukaryotic translation initiation factor 2A-like [Solanum tuberosum]	Solanum tuberosum	9
Cluster-33922.48613;orf1	len=314 frame:2 start:59 end:1000 gi|565399205|ref|XP_006365148.1| PREDICTED: 2-dehydro-3-deoxyphosphooctonate aldolase 1-like [Solanum tuberosum]	Solanum tuberosum	12
Cluster-33922.120870;orf1	len=371 frame:-3 start:1262 end:150 gi|565350424|ref|XP_006342169.1| PREDICTED: xylem cysteine proteinase 1-like [Solanum tuberosum]	Solanum tuberosum	10
Cluster-33922.82108;orf1	len=552 frame:-2 start:2483 end:828 gi|460382105|ref|XP_004236780.1| PREDICTED: serine/threonine protein phosphatase 2A regulatory subunit B''beta [Solanum lycopersicum]>gi	Solanum lycopersicum	19
Cluster-33922.85896;orf1	len=340 frame:1 start:661 end:1680 gi|698524237|ref|XP_009758924.1| PREDICTED: L-ascorbate oxidase homolog [Nicotiana sylvestris]	Nicotiana sylvestris	9
Cluster-33922.89414;orf1	len=558 frame:-3 start:2392 end:719 gi|697144246|ref|XP_009626238.1| PREDICTED: cysteine--tRNA ligase-like [Nicotiana tomentosiformis]	Nicotiana tomentosiformis	12
Cluster-33922.67814;orf1	len=443 frame:-2 start:2409 end:1081 gi|565393313|ref|XP_006362325.1| PREDICTED: uncharacterized protein LOC102585892 [Solanum tuberosum]	Solanum tuberosum	11
Cluster-33922.71097;orf1	len=249 frame:-1 start:749 end:3 gi|565353182|ref|XP_006343512.1| PREDICTED: protein MEMO1-like [Solanum tuberosum]	Solanum tuberosum	10
Cluster-33922.111617;orf1	len=298 frame:3 start:117 end:1010 gi|565353257|ref|XP_006343549.1| PREDICTED: uncharacterized protein LOC102584481 [Solanum tuberosum]	Solanum tuberosum	29
Cluster-33922.90132;orf1	len=1006 frame:-2 start:3180 end:163 gi|565360732|ref|XP_006347120.1| PREDICTED: ATP-dependent zinc metalloprotease FTSH 12, chloroplastic-like [Solanum tuberosum]	Solanum tuberosum	10
Cluster-33922.121143;orf1	len=369 frame:-3 start:1381 end:275 gi|698446420|ref|XP_009769220.1| PREDICTED: caffeic acid 3-O-methyltransferase-like [Nicotiana sylvestris]	Nicotiana sylvestris	7
Cluster-33922.93480;orf1	len=420 frame:1 start:43 end:1302 gi|460411045|ref|XP_004250925.1| PREDICTED: uncharacterized protein LOC101245023 [Solanum lycopersicum]	Solanum lycopersicum	10
Cluster-33922.80377;orf1	len=405 frame:1 start:73 end:1287 gi|565372047|ref|XP_006352610.1| PREDICTED: pentatricopeptide repeat-containing protein At1g61870, mitochondrial-like [Solanum tuberosum]	Solanum tuberosum	7
Cluster-33922.90102;orf1	len=488 frame:-1 start:1682 end:219 gi|568215170|ref|NP_001275069.1| RRM-containing RNA-binding protein-like protein [Solanum tuberosum]>gi	Solanum tuberosum	8
Cluster-33922.49876;orf1	len=882 frame:3 start:72 end:2717 gi|565350855|ref|XP_006342377.1| PREDICTED: tubulin--tyrosine ligase-like protein 12-like [Solanum tuberosum]	Solanum tuberosum	12
Cluster-33922.48818;orf1	len=247 frame:3 start:45 end:785 gi|697140008|ref|XP_009624100.1| PREDICTED: uncharacterized protein LOC104115220 [Nicotiana tomentosiformis]	Nicotiana tomentosiformis	22
Cluster-33922.87445;orf1	len=634 frame:1 start:1 end:1902 gi|565378776|ref|XP_006355823.1| PREDICTED: ABC transporter B family member 21-like [Solanum tuberosum]	Solanum tuberosum	16
Cluster-33922.62755;orf1	len=522 frame:2 start:65 end:1630 gi|565385740|ref|XP_006358726.1| PREDICTED: uncharacterized protein LOC102598092 [Solanum tuberosum]	Solanum tuberosum	13
Cluster-33922.98325;orf1	len=1311 frame:2 start:110 end:4042 gi|565373224|ref|XP_006353176.1| PREDICTED: geminivirus Rep-interacting motor protein-like [Solanum tuberosum]	Solanum tuberosum	13
Cluster-33922.83606;orf1	len=392 frame:-3 start:1540 end:365 gi|460388490|ref|XP_004239900.1| PREDICTED: 26S proteasome non-ATPase regulatory subunit 13 homolog B [Solanum lycopersicum]	Solanum lycopersicum	15
Cluster-33922.89478;orf1	len=359 frame:2 start:188 end:1264 gi|460412170|ref|XP_004251475.1| PREDICTED: electron transfer flavoprotein subunit alpha, mitochondrial [Solanum lycopersicum]	Solanum lycopersicum	16
Cluster-33922.114458;orf1	len=386 frame:2 start:299 end:1456 gi|565384420|ref|XP_006358158.1| PREDICTED: uncharacterized protein LOC102588510 [Solanum tuberosum]	Solanum tuberosum	9
Cluster-33922.111111;orf1	len=233 frame:-1 start:1047 end:349 gi|460385553|ref|XP_004238468.1| PREDICTED: pyrophosphate--fructose 6-phosphate 1-phosphotransferase subunit alpha [Solanum lycopersicum]	Solanum lycopersicum	13
Cluster-33922.90548;orf1	len=299 frame:2 start:329 end:1225 gi|698520034|ref|XP_009804880.1| PREDICTED: DEAD-box ATP-dependent RNA helicase 37-like, partial [Nicotiana sylvestris]	Nicotiana sylvestris	9
Cluster-33922.54240;orf1	len=429 frame:-2 start:1288 end:2 gi|565364889|ref|XP_006349150.1| PREDICTED: uncharacterized protein LOC102587599 [Solanum tuberosum]	Solanum tuberosum	14
Cluster-33922.105574;orf1	len=734 frame:2 start:11 end:2212 gi|565371228|ref|XP_006352211.1| PREDICTED: serine/threonine-protein kinase BLUS1-like [Solanum tuberosum]	Solanum tuberosum	10
Cluster-33922.95058;orf1	len=388 frame:-3 start:1609 end:446 gi|565392322|ref|XP_006361853.1| PREDICTED: serine--tRNA ligase-like [Solanum tuberosum]	Solanum tuberosum	11
Cluster-33922.79817;orf1	len=373 frame:2 start:221 end:1339 gi|460378808|ref|XP_004235160.1| PREDICTED: luc7-like protein 3 [Solanum lycopersicum]	Solanum lycopersicum	9
Cluster-33922.98853;orf1	len=157 frame:2 start:1040 end:1510 gi|460369843|ref|XP_004230766.1| PREDICTED: caffeoyl-CoA O-methyltransferase 6 [Solanum lycopersicum]	Solanum lycopersicum	21
Cluster-33922.79103;orf1	len=317 frame:1 start:1 end:951 gi|723690851|ref|XP_010319499.1| PREDICTED: uncharacterized protein LOC101259144 isoform X2 [Solanum lycopersicum]	Solanum lycopersicum	16
Cluster-33922.83959;orf1	len=300 frame:2 start:2 end:901 gi|565350604|ref|XP_006342258.1| PREDICTED: carboxymethylenebutenolidase homolog [Solanum tuberosum]	Solanum tuberosum	13
Cluster-33922.52120;orf1	len=608 frame:-2 start:1825 end:2 gi|565386646|ref|XP_006359120.1| PREDICTED: UTP--glucose-1-phosphate uridylyltransferase-like [Solanum tuberosum]	Solanum tuberosum	8
Cluster-33922.105239;orf1	len=444 frame:-2 start:1622 end:291 gi|460396957|ref|XP_004244036.1| PREDICTED: uncharacterized protein LOC101248594 [Solanum lycopersicum]	Solanum lycopersicum	7
Cluster-33922.111002;orf1	len=402 frame:-1 start:1936 end:731 gi|565366653|ref|XP_006350001.1| PREDICTED: elongation factor Ts, mitochondrial-like [Solanum tuberosum]	Solanum tuberosum	14
Cluster-33922.81451;orf1	len=551 frame:3 start:180 end:1832 gi|698498747|ref|XP_009795260.1| PREDICTED: aspartic proteinase-like protein 2 [Nicotiana sylvestris]	Nicotiana sylvestris	21
Cluster-33922.69703;orf1	len=226 frame:-2 start:678 end:1 gi|565380193|ref|XP_006356493.1| PREDICTED: d-3-phosphoglycerate dehydrogenase, chloroplastic-like [Solanum tuberosum]	Solanum tuberosum	23
Cluster-33922.110127;orf1	len=336 frame:1 start:1 end:1008 gi|565401766|ref|XP_006366366.1| PREDICTED: AP-1 complex subunit mu-2-like [Solanum tuberosum]	Solanum tuberosum	7
Cluster-33922.38584;orf1	len=440 frame:3 start:36 end:1355 gi|565371544|ref|XP_006352363.1| PREDICTED: fumarylacetoacetase-like [Solanum tuberosum]	Solanum tuberosum	10
Cluster-33922.76705;orf1	len=476 frame:1 start:73 end:1500 gi|565376474|ref|XP_006354729.1| PREDICTED: serine/threonine-protein phosphatase 2A 65 kDa regulatory subunit A beta isoform-like [Solanum tuberosum]	Solanum tuberosum	23
Cluster-33922.91481;orf1	len=417 frame:3 start:39 end:1289 gi|565370660|ref|XP_006351937.1| PREDICTED: 3-hydroxyisobutyryl-CoA hydrolase-like protein 3, mitochondrial-like [Solanum tuberosum]	Solanum tuberosum	18
Cluster-33922.79604;orf1	len=359 frame:1 start:1 end:1077 gi|697185114|ref|XP_009601580.1| PREDICTED: AP-2 complex subunit mu isoform X1 [Nicotiana tomentosiformis]	Nicotiana tomentosiformis	7
Cluster-33922.42628;orf1	len=328 frame:3 start:309 end:1292 gi|698476372|ref|XP_009785509.1| PREDICTED: 1-aminocyclopropane-1-carboxylate oxidase 1 [Nicotiana sylvestris]	Nicotiana sylvestris	10
Cluster-33922.72426;orf1	len=554 frame:-2 start:2138 end:477 gi|698450825|ref|XP_009776253.1| PREDICTED: calcium-dependent protein kinase-like isoform X1 [Nicotiana sylvestris]	Nicotiana sylvestris	18
Cluster-33922.126308;orf1	len=384 frame:-3 start:1416 end:265 gi|460381769|ref|XP_004236614.1| PREDICTED: uncharacterized protein LOC101245348 [Solanum lycopersicum]	Solanum lycopersicum	11
Cluster-33922.127328;orf1	len=195 frame:2 start:2 end:586 gi|565377806|ref|XP_006355359.1| PREDICTED: lipoxygenase homology domain-containing protein 1-like [Solanum tuberosum]	Solanum tuberosum	53
Cluster-33922.128909;orf1	len=540 frame:-3 start:2055 end:436 gi|565388458|ref|XP_006359994.1| PREDICTED: glutamyl-tRNA(Gln) amidotransferase subunit A, chloroplastic/mitochondrial-like [Solanum tuberosum]	Solanum tuberosum	10
Cluster-33922.85961;orf1	len=223 frame:1 start:211 end:879 gi|460374853|ref|XP_004233223.1| PREDICTED: vesicle-associated membrane protein 722-like [Solanum lycopersicum]>gi	Solanum lycopersicum	16
Cluster-33922.60394;orf1	len=394 frame:3 start:171 end:1352 gi|565390150|ref|XP_006360809.1| PREDICTED: leucine-rich repeat extensin-like protein 6-like [Solanum tuberosum]	Solanum tuberosum	16
Cluster-33922.85801;orf1	len=1274 frame:1 start:5335 end:9156 gi|460397995|ref|XP_004244550.1| PREDICTED: regulator of nonsense transcripts 1 homolog [Solanum lycopersicum]	Solanum lycopersicum	10
Cluster-33922.78007;orf1	len=295 frame:-1 start:1215 end:331 gi|565394334|ref|XP_006362815.1| PREDICTED: uncharacterized protein LOC102604584 isoform X1 [Solanum tuberosum]	Solanum tuberosum	13
Cluster-33922.66471;orf1	len=370 frame:3 start:102 end:1211 gi|460380264|ref|XP_004235877.1| PREDICTED: ubiquitin receptor RAD23b [Solanum lycopersicum]	Solanum lycopersicum	11
Cluster-33922.75920;orf1	len=859 frame:1 start:193 end:2769 gi|565362590|ref|XP_006348029.1| PREDICTED: general negative regulator of transcription subunit 3-like isoform X1 [Solanum tuberosum]	Solanum tuberosum	10
Cluster-33922.68687;orf1	len=887 frame:-1 start:2981 end:321 gi|565381827|ref|XP_006357262.1| PREDICTED: uncharacterized protein LOC102598653 [Solanum tuberosum]	Solanum tuberosum	10
Cluster-33922.55005;orf1	len=300 frame:3 start:3 end:902 gi|565382320|ref|XP_006357493.1| PREDICTED: riboflavin synthase-like [Solanum tuberosum]	Solanum tuberosum	16
Cluster-33922.59271;orf1	len=762 frame:3 start:276 end:2561 gi|747092526|ref|XP_011094034.1| PREDICTED: cycloartenol Synthase [Sesamum indicum]>gi	Sesamum indicum	14
Cluster-33922.77315;orf1	len=376 frame:-2 start:1824 end:697 gi|697123328|ref|XP_009615654.1| PREDICTED: calcium-dependent protein kinase 32-like [Nicotiana tomentosiformis]	Nicotiana tomentosiformis	9
Cluster-33922.122072;orf1	len=571 frame:-1 start:2085 end:373 gi|460388608|ref|XP_004239959.1| PREDICTED: laccase-12 [Solanum lycopersicum]	Solanum lycopersicum	8
Cluster-33922.81622;orf1	len=508 frame:-2 start:1837 end:314 gi|568214233|ref|NP_001275078.1| cystathionine beta-lyase [Solanum tuberosum]>gi	Solanum tuberosum	8
Cluster-33922.88021;orf1	len=647 frame:3 start:3 end:1943 gi|565375993|ref|XP_006354499.1| PREDICTED: uncharacterized protein LOC102592595 [Solanum tuberosum]	Solanum tuberosum	10
Cluster-33922.83125;orf1	len=517 frame:1 start:211 end:1761 gi|460397090|ref|XP_004244101.1| PREDICTED: dihydrolipoyllysine-residue succinyltransferase component of 2-oxoglutarate dehydrogenase complex 2, mitochondrial-like [Solanum lycopersicum]	Solanum lycopersicum	40
Cluster-33922.90797;orf1	len=1188 frame:-1 start:7430 end:3867 gi|747059272|ref|XP_011076008.1| PREDICTED: glutamate synthase 1 [NADH], chloroplastic isoform X1 [Sesamum indicum]	Sesamum indicum	32
Cluster-33922.111268;orf1	len=297 frame:-3 start:1928 end:1038 gi|460367170|ref|XP_004229448.1| PREDICTED: DUF21 domain-containing protein At4g14240 [Solanum lycopersicum]>gi	Solanum lycopersicum	12
Cluster-33922.75820;orf1	len=232 frame:2 start:83 end:778 gi|723663458|ref|XP_004230374.2| PREDICTED: germin-like protein 5-1 [Solanum lycopersicum]	Solanum lycopersicum	32
Cluster-33922.130651;orf1	len=382 frame:-1 start:1432 end:287 gi|565346778|ref|XP_006340424.1| PREDICTED: branched-chain-amino-acid aminotransferase-like protein 3, chloroplastic-like, partial [Solanum tuberosum]	Solanum tuberosum	11
Cluster-33922.86205;orf1	len=157 frame:1 start:1 end:471 gi|565342708|ref|XP_006338484.1| PREDICTED: thioredoxin H2-like [Solanum tuberosum]	Solanum tuberosum	8
Cluster-33922.76278;orf1	len=175 frame:1 start:1 end:525 gi|568215705|ref|NP_001275067.1| cysteine proteinase inhibitor 6-like precursor [Solanum tuberosum]>gi	Solanum tuberosum	14
Cluster-33922.42508;orf1	len=736 frame:-1 start:2985 end:778 gi|697133822|ref|XP_009620956.1| PREDICTED: nuclear pore complex protein Nup85 [Nicotiana tomentosiformis]	Nicotiana tomentosiformis	7
Cluster-33922.85591;orf1	len=318 frame:-2 start:1337 end:384 gi|698542576|ref|XP_009766455.1| PREDICTED: 26S proteasome non-ATPase regulatory subunit 7 homolog A [Nicotiana sylvestris]	Nicotiana sylvestris	10
Cluster-33922.99446;orf1	len=335 frame:-2 start:1440 end:436 gi|565361645|ref|XP_006347565.1| PREDICTED: exportin-1-like [Solanum tuberosum]	Solanum tuberosum	10
Cluster-33922.42807;orf1	len=302 frame:1 start:34 end:939 gi|460402400|ref|XP_004246700.1| PREDICTED: L-ascorbate peroxidase 2, cytosolic [Solanum lycopersicum]	Solanum lycopersicum	20
Cluster-33922.58285;orf1	len=505 frame:2 start:191 end:1705 gi|698506705|ref|XP_009798725.1| PREDICTED: calcium-dependent protein kinase SK5-like [Nicotiana sylvestris]	Nicotiana sylvestris	11
Cluster-33922.99889;orf1	len=393 frame:3 start:171 end:1349 gi|460402070|ref|XP_004246537.1| PREDICTED: uncharacterized protein LOC101261148 [Solanum lycopersicum]	Solanum lycopersicum	20
Cluster-33922.67616;orf1	len=707 frame:2 start:296 end:2416 gi|350537379|ref|NP_001233780.1| heat shock protein 70 [Solanum lycopersicum]>gi	Solanum lycopersicum	27
Cluster-19962.0;orf1	len=351 frame:-1 start:1053 end:1 gi|565343724|ref|XP_006338978.1| PREDICTED: heparanase-like protein 3-like [Solanum tuberosum]	Solanum tuberosum	14
Cluster-33922.59767;orf1	len=290 frame:2 start:164 end:1033 gi|565377182|ref|XP_006355068.1| PREDICTED: cysteine-rich repeat secretory protein 12-like [Solanum tuberosum]	Solanum tuberosum	7
Cluster-33922.91288;orf1	len=200 frame:-2 start:963 end:364 gi|565396368|ref|XP_006363794.1| PREDICTED: branched-chain-amino-acid aminotransferase 5, chloroplastic [Solanum tuberosum]	Solanum tuberosum	11
Cluster-33922.96006;orf1	len=374 frame:3 start:150 end:1271 gi|802607286|ref|XP_012073720.1| PREDICTED: 24-methylenesterol C-methyltransferase 2 [Jatropha curcas]>gi	Jatropha curcas	6
Cluster-33922.88930;orf1	len=288 frame:3 start:252 end:1115 gi|698486633|ref|XP_009790036.1| PREDICTED: probable protein phosphatase 2C 10 [Nicotiana sylvestris]	Nicotiana sylvestris	14
Cluster-33922.115090;orf1	len=296 frame:3 start:3 end:890 gi|565343381|ref|XP_006338816.1| PREDICTED: 50S ribosomal protein L3, chloroplastic-like [Solanum tuberosum]	Solanum tuberosum	7
Cluster-33922.97225;orf3	len=510 frame:1 start:100 end:1629 gi|460371801|ref|XP_004231723.1| PREDICTED: prolyl endopeptidase-like [Solanum lycopersicum]	Solanum lycopersicum	11
Cluster-33922.68414;orf1	len=379 frame:-1 start:1268 end:132 gi|565398541|ref|XP_006364831.1| PREDICTED: thioredoxin reductase 2-like [Solanum tuberosum]	Solanum tuberosum	24
Cluster-33922.90523;orf1	len=853 frame:-1 start:2560 end:2 gi|565392747|ref|XP_006362053.1| PREDICTED: calcium-transporting ATPase 1, chloroplastic-like [Solanum tuberosum]	Solanum tuberosum	24
Cluster-33922.137378;orf1	len=222 frame:-3 start:1160 end:495 gi|565355681|ref|XP_006344711.1| PREDICTED: single-stranded DNA-binding protein, mitochondrial-like [Solanum tuberosum]	Solanum tuberosum	11
Cluster-33922.115271;orf1	len=351 frame:2 start:542 end:1594 gi|37718541|emb|CAE52322.1| 1,3-beta-D-glucan glucanohydrolase precursor [Solanum tuberosum]	Solanum tuberosum	11
Cluster-33922.126601;orf1	len=194 frame:1 start:1 end:582 gi|460408971|ref|XP_004249914.1| PREDICTED: peptidyl-prolyl cis-trans isomerase CYP19-2-like [Solanum lycopersicum]	Solanum lycopersicum	21
Cluster-33922.97418;orf1	len=218 frame:-3 start:857 end:204 gi|460384026|ref|XP_004237716.1| PREDICTED: ras-related protein RABC1 [Solanum lycopersicum]>gi	Solanum lycopersicum	16
Cluster-33922.87580;orf1	len=215 frame:-1 start:1082 end:438 gi|565347406|ref|XP_006340718.1| PREDICTED: histone H1-like [Solanum tuberosum]	Solanum tuberosum	16
Cluster-33922.57587;orf1	len=293 frame:2 start:2 end:880 gi|460381892|ref|XP_004236675.1| PREDICTED: tropinone reductase-like 3 [Solanum lycopersicum]	Solanum lycopersicum	16
Cluster-33922.81649;orf1	len=622 frame:3 start:3 end:1868 gi|565437749|ref|XP_006282032.1| hypothetical protein CARUB_v10028273mg [Capsella rubella]>gi	Capsella rubella	8
Cluster-33922.99431;orf1	len=302 frame:1 start:73 end:978 gi|565364618|ref|XP_006349017.1| PREDICTED: probable xyloglucan endotransglucosylase/hydrolase protein 32-like [Solanum tuberosum]	Solanum tuberosum	20
Cluster-33922.19331;orf1	len=216 frame:3 start:15 end:662 gi|460379328|ref|XP_004235415.1| PREDICTED: serine protease inhibitor 5-like [Solanum lycopersicum]	Solanum lycopersicum	21
Cluster-33922.97764;orf1	len=621 frame:-1 start:3859 end:1997 gi|350535701|ref|NP_001234464.1| coronatine-insensitive 1 [Solanum lycopersicum]>gi	Solanum lycopersicum	11
Cluster-33922.110560;orf1	len=318 frame:-1 start:1073 end:120 gi|460375688|ref|XP_004233636.1| PREDICTED: patatin-like protein 1 [Solanum lycopersicum]	Solanum lycopersicum	15
Cluster-33922.86977;orf1	len=431 frame:3 start:990 end:2282 gi|460370044|ref|XP_004230865.1| PREDICTED: V-type proton ATPase subunit a3 [Solanum lycopersicum]	Solanum lycopersicum	24
Cluster-33922.101778;orf1	len=967 frame:-2 start:3575 end:675 gi|565396366|ref|XP_006363793.1| PREDICTED: putative nuclear matrix constituent protein 1-like protein-like [Solanum tuberosum]	Solanum tuberosum	12
Cluster-33922.95188;orf1	len=243 frame:2 start:2 end:730 gi|565367208|ref|XP_006350268.1| PREDICTED: zeatin O-glucosyltransferase-like [Solanum tuberosum]	Solanum tuberosum	17
Cluster-33922.44268;orf1	len=309 frame:2 start:2 end:928 gi|723675282|ref|XP_010316846.1| PREDICTED: dihydroorotase, mitochondrial isoform X3 [Solanum lycopersicum]>gi	Solanum lycopersicum	10
Cluster-33922.90763;orf1	len=963 frame:-2 start:3561 end:673 gi|565402687|ref|XP_006366804.1| PREDICTED: auxilin-related protein 1-like [Solanum tuberosum]	Solanum tuberosum	7
Cluster-33922.90281;orf1	len=977 frame:2 start:65 end:2995 gi|565364693|ref|XP_006349053.1| PREDICTED: vacuolar protein sorting-associated protein 41 homolog [Solanum tuberosum]	Solanum tuberosum	11
Cluster-33922.89993;orf1	len=203 frame:2 start:152 end:760 gi|261351264|gb|ACX71299.1| RNA-binding protein RZ-1 [Capsicum annuum]	Capsicum annuum	15
Cluster-33922.41826;orf1	len=291 frame:2 start:2 end:874 gi|645267292|ref|XP_008239005.1| PREDICTED: calcium-dependent protein kinase 3 [Prunus mume]	Prunus mume	10
Cluster-33922.92769;orf1	len=768 frame:3 start:207 end:2510 gi|565362163|ref|XP_006347820.1| PREDICTED: WD repeat-containing protein 48-like isoform X1 [Solanum tuberosum]>gi	Solanum tuberosum	8
Cluster-33922.98717;orf1	len=1905 frame:-3 start:6207 end:493 gi|565387837|ref|XP_006359694.1| PREDICTED: E3 ubiquitin-protein ligase UPL3-like [Solanum tuberosum]	Solanum tuberosum	17
Cluster-33922.103820;orf1	len=428 frame:-1 start:1827 end:544 gi|460412983|ref|XP_004251875.1| PREDICTED: reticulon-4-interacting protein 1, mitochondrial [Solanum lycopersicum]	Solanum lycopersicum	15
Cluster-33922.85019;orf1	len=363 frame:-2 start:3115 end:2027 gi|460412025|ref|XP_004251404.1| PREDICTED: deacetylvindoline O-acetyltransferase-like [Solanum lycopersicum]	Solanum lycopersicum	10
Cluster-33922.85579;orf1	len=169 frame:-3 start:858 end:352 gi|460381027|ref|XP_004236254.1| PREDICTED: 60S ribosomal protein L27a-3 [Solanum lycopersicum]	Solanum lycopersicum	16
Cluster-33922.44782;orf1	len=418 frame:-3 start:1447 end:194 gi|460369448|ref|XP_004230574.1| PREDICTED: fructose-1,6-bisphosphatase, chloroplastic [Solanum lycopersicum]	Solanum lycopersicum	7
Cluster-33922.92819;orf1	len=569 frame:3 start:528 end:2234 gi|565353752|ref|XP_006343787.1| PREDICTED: uncharacterized protein LOC102590733 [Solanum tuberosum]	Solanum tuberosum	7
Cluster-33922.88656;orf1	len=1014 frame:2 start:245 end:3286 gi|565402239|ref|XP_006366590.1| PREDICTED: aconitate hydratase 2, mitochondrial-like [Solanum tuberosum]	Solanum tuberosum	155
Cluster-33922.45156;orf1	len=418 frame:2 start:2 end:1255 gi|460401047|ref|XP_004246041.1| PREDICTED: polyphenol oxidase E, chloroplastic-like [Solanum lycopersicum]	Solanum lycopersicum	10
Cluster-33922.96304;orf1	len=533 frame:1 start:283 end:1881 gi|565375014|ref|XP_006354036.1| PREDICTED: uncharacterized protein LOC102585287 [Solanum tuberosum]	Solanum tuberosum	9
Cluster-33922.98081;orf1	len=172 frame:2 start:128 end:643 gi|76573373|gb|ABA46791.1| succinyl-CoA ligase beta subunit-like protein [Solanum tuberosum]	Solanum tuberosum	23
Cluster-42790.0;orf1	len=420 frame:2 start:2 end:1261 gi|645258328|ref|XP_008234835.1| PREDICTED: heat shock protein 83 [Prunus mume]	Prunus mume	31
Cluster-33922.128370;orf1	len=532 frame:3 start:141 end:1736 gi|565359547|ref|XP_006346568.1| PREDICTED: probable polyamine oxidase 5-like [Solanum tuberosum]	Solanum tuberosum	8
Cluster-33922.87587;orf1	len=388 frame:2 start:251 end:1414 gi|460395592|ref|XP_004243366.1| PREDICTED: ADP,ATP carrier protein 1, mitochondrial [Solanum lycopersicum]	Solanum lycopersicum	58
Cluster-33922.46229;orf1	len=450 frame:-1 start:1544 end:195 gi|697123188|ref|XP_009615583.1| PREDICTED: apyrase-like [Nicotiana tomentosiformis]	Nicotiana tomentosiformis	26
Cluster-33922.115098;orf1	len=877 frame:-1 start:2872 end:242 gi|758375779|gb|AJO70167.1| alpha,alpha-trehalose-phosphate synthase 5 [Camellia sinensis]	Camellia sinensis	23
Cluster-33922.21506;orf1	len=277 frame:-1 start:1277 end:447 gi|565350231|ref|XP_006342074.1| PREDICTED: expansin-A1 [Solanum tuberosum]	Solanum tuberosum	10
Cluster-33922.44281;orf1	len=1387 frame:-3 start:4162 end:2 gi|698583118|ref|XP_009778008.1| PREDICTED: 187-kDa microtubule-associated protein AIR9 isoform X1 [Nicotiana sylvestris]>gi	Nicotiana sylvestris	8
Cluster-33922.76417;orf1	len=254 frame:-3 start:1241 end:480 gi|460415811|ref|XP_004253247.1| PREDICTED: eukaryotic translation initiation factor 6-2 [Solanum lycopersicum]	Solanum lycopersicum	9
Cluster-33922.39935;orf1	len=292 frame:1 start:1 end:876 gi|565391824|ref|XP_006361611.1| PREDICTED: secoisolariciresinol dehydrogenase-like [Solanum tuberosum]	Solanum tuberosum	11
Cluster-33922.88685;orf1	len=116 frame:-2 start:1783 end:1436 gi|1421799|gb|AAB03873.1| F1-ATPase alpha subunit [Petunia axillaris subsp. parodii]>gi	Petunia axillaris subsp. parodii	62
Cluster-33922.72396;orf1	len=443 frame:3 start:144 end:1472 gi|255573913|ref|XP_002527875.1| conserved hypothetical protein [Ricinus communis]>gi	Ricinus communis	12
Cluster-33922.46353;orf1	len=240 frame:2 start:62 end:781 gi|565385810|ref|XP_006358755.1| PREDICTED: superoxide dismutase [Mn], mitochondrial-like [Solanum tuberosum]	Solanum tuberosum	15
Cluster-33922.116599;orf1	len=231 frame:2 start:209 end:901 gi|698554592|ref|XP_009770260.1| PREDICTED: sucrose synthase 5-like [Nicotiana sylvestris]	Nicotiana sylvestris	9
Cluster-33922.94827;orf1	len=1130 frame:1 start:262 end:3651 gi|565345049|ref|XP_006339611.1| PREDICTED: protein RIC1 homolog isoform X1 [Solanum tuberosum]	Solanum tuberosum	11
Cluster-33922.80466;orf1	len=381 frame:-3 start:1785 end:643 gi|565370000|ref|XP_006351617.1| PREDICTED: omega-amidase NIT2-like [Solanum tuberosum]	Solanum tuberosum	10
Cluster-33922.92663;orf1	len=504 frame:-2 start:2002 end:491 gi|77999295|gb|ABB16994.1| unknown [Solanum tuberosum]	Solanum tuberosum	66
Cluster-33922.48786;orf1	len=434 frame:-1 start:2586 end:1285 gi|565398489|ref|XP_006364807.1| PREDICTED: plectin-like [Solanum tuberosum]	Solanum tuberosum	7
Cluster-33922.82467;orf1	len=369 frame:-1 start:1441 end:335 gi|698583817|ref|XP_009778188.1| PREDICTED: fructose-bisphosphate aldolase cytoplasmic isozyme-like [Nicotiana sylvestris]	Nicotiana sylvestris	131
Cluster-33922.41003;orf1	len=615 frame:1 start:85 end:1929 gi|565353722|ref|XP_006343772.1| PREDICTED: probable inactive purple acid phosphatase 27-like [Solanum tuberosum]	Solanum tuberosum	15
Cluster-33922.96398;orf1	len=394 frame:-2 start:1583 end:402 gi|698564954|ref|XP_009773123.1| PREDICTED: DNA ligase 1-like [Nicotiana sylvestris]	Nicotiana sylvestris	11
Cluster-33922.73855;orf1	len=143 frame:2 start:50 end:478 gi|460396149|ref|XP_004243641.1| PREDICTED: 60S ribosomal protein L27-3 [Solanum lycopersicum]>gi	Solanum lycopersicum	12
Cluster-33922.69186;orf1	len=436 frame:-2 start:2992 end:1685 gi|661881598|emb|CDP14758.1| unnamed protein product [Coffea canephora]	Coffea canephora	10
Cluster-33922.96316;orf1	len=804 frame:-1 start:3116 end:705 gi|565374994|ref|XP_006354026.1| PREDICTED: apoptotic chromatin condensation inducer in the nucleus-like isoform X3 [Solanum tuberosum]	Solanum tuberosum	17
Cluster-33922.122478;orf1	len=513 frame:3 start:24 end:1562 gi|300294858|gb|ADJ96636.1| SGA [Solanum tuberosum]	Solanum tuberosum	13
Cluster-33922.84518;orf1	len=410 frame:-2 start:1458 end:229 gi|815890975|ref|NP_001295113.1| uncharacterized LOC101253414 [Solanum lycopersicum]	Solanum lycopersicum	8
Cluster-39058.0;orf1	len=351 frame:2 start:2 end:1054 gi|698549902|ref|XP_009768802.1| PREDICTED: peroxidase 5-like [Nicotiana sylvestris]	Nicotiana sylvestris	11
Cluster-33922.94136;orf1	len=179 frame:-1 start:1061 end:525 gi|565396774|ref|XP_006363983.1| PREDICTED: dihydropyrimidine dehydrogenase [NADP(+)]-like [Solanum tuberosum]	Nicotiana sylvestris	9
Cluster-33922.88669;orf1	len=179 frame:3 start:3 end:539 gi|808175949|ref|NP_001294939.1| 60S ribosomal protein L5-like [Solanum lycopersicum]	Solanum lycopersicum	24
Cluster-33922.98583;orf1	len=663 frame:-3 start:1989 end:1 gi|661893546|emb|CDP03355.1| unnamed protein product [Coffea canephora]	Coffea canephora	16
Cluster-33922.84000;orf1	len=671 frame:2 start:413 end:2425 gi|460390626|ref|XP_004240929.1| PREDICTED: clathrin heavy chain 1 [Solanum lycopersicum]	Solanum lycopersicum	73
Cluster-33922.91863;orf2	len=486 frame:1 start:1993 end:3450 gi|565374215|ref|XP_006353659.1| PREDICTED: microtubule-associated protein futsch-like [Solanum tuberosum]	Solanum tuberosum	19
Cluster-33922.123442;orf1	len=396 frame:1 start:73 end:1260 gi|122201879|sp|Q2MY44.1|PAT07_SOLTU RecName: Full=Patatin-07; Flags: Precursor>gi|84316403|gb|ABC55694.1| patatin protein 07 [Solanum tuberosum]	Solanum tuberosum	31
Cluster-33922.86793;orf1	len=319 frame:2 start:74 end:1030 gi|565373717|ref|XP_006353415.1| PREDICTED: biotin carboxyl carrier protein of acetyl-CoA carboxylase 2, chloroplastic-like isoform X2 [Solanum tuberosum]	Solanum tuberosum	11
Cluster-33922.40872;orf1	len=558 frame:-3 start:2277 end:604 gi|565369720|ref|XP_006351482.1| PREDICTED: 4-coumarate--CoA ligase-like 9-like [Solanum tuberosum]	Solanum tuberosum	10
Cluster-33922.58384;orf1	len=254 frame:2 start:1976 end:2737 gi|723727684|ref|XP_004246487.2| PREDICTED: LOW QUALITY PROTEIN: sorting nexin 1 [Solanum lycopersicum]	Solanum lycopersicum	8
Cluster-33922.79195;orf1	len=324 frame:-2 start:1214 end:243 gi|698502137|ref|XP_009796734.1| PREDICTED: proteasome subunit beta type-7-A-like [Nicotiana sylvestris]>gi	Nicotiana sylvestris	12
Cluster-33922.97151;orf1	len=439 frame:-1 start:2025 end:709 gi|460372751|ref|XP_004232189.1| PREDICTED: probable mitochondrial saccharopine dehydrogenase-like oxidoreductase At5g39410 [Solanum lycopersicum]	Solanum lycopersicum	8
Cluster-33922.27623;orf1	len=243 frame:-3 start:2571 end:1843 gi|316996031|dbj|BAD83554.2| NADH dehydrogenase subunit 7 (mitochondrion) [Nicotiana tabacum]	Nicotiana tabacum	23
Cluster-33922.80732;orf1	len=361 frame:-1 start:1085 end:3 gi|195620716|gb|ACG32188.1| tubulin beta-4 chain [Zea mays]	Zea mays	82
Cluster-33922.86012;orf1	len=272 frame:1 start:31 end:846 gi|460391939|ref|XP_004241575.1| PREDICTED: NAP1-related protein 2-like [Solanum lycopersicum]	Solanum lycopersicum	15
Cluster-33922.95275;orf1	len=322 frame:1 start:196 end:1161 gi|723683703|ref|XP_010318286.1| PREDICTED: uncharacterized protein LOC101255376 [Solanum lycopersicum]	Solanum lycopersicum	8
Cluster-33922.40757;orf1	len=319 frame:1 start:76 end:1032 gi|565379538|ref|XP_006356178.1| PREDICTED: probable 2-oxoglutarate-dependent dioxygenase AOP1.2-like [Solanum tuberosum]	Solanum tuberosum	8
Cluster-33922.84598;orf1	len=199 frame:-3 start:1017 end:421 gi|568215124|ref|NP_001275005.1| 60S ribosomal protein L14-1-like [Solanum tuberosum]>gi	Solanum tuberosum	21
Cluster-33922.82613;orf1	len=288 frame:-1 start:1600 end:737 gi|697149914|ref|XP_009629167.1| PREDICTED: 26S proteasome non-ATPase regulatory subunit 8 homolog A-like [Nicotiana tomentosiformis]	Nicotiana tomentosiformis	9
Cluster-33922.88065;orf1	len=615 frame:1 start:103 end:1947 gi|565404770|ref|XP_006367799.1| PREDICTED: nucleolar GTP-binding protein 1-like isoform X1 [Solanum tuberosum]>gi	Solanum tuberosum	10
Cluster-33922.87210;orf1	len=283 frame:-2 start:1261 end:413 gi|565353023|ref|XP_006343436.1| PREDICTED: GEM-like protein 1-like [Solanum tuberosum]	Solanum tuberosum	11
Cluster-33922.52486;orf1	len=229 frame:-1 start:1021 end:335 gi|460400151|ref|XP_004245599.1| PREDICTED: GMP synthase [glutamine-hydrolyzing] [Solanum lycopersicum]	Solanum lycopersicum	8
Cluster-33922.66474;orf2	len=219 frame:3 start:810 end:1466 gi|565403273|ref|XP_006367087.1| PREDICTED: uncharacterized protein At3g49720-like [Solanum tuberosum]	Solanum tuberosum	6
Cluster-33922.74955;orf1	len=395 frame:-2 start:1729 end:545 gi|697122544|ref|XP_009615259.1| PREDICTED: altered inheritance of mitochondria protein 32 [Nicotiana tomentosiformis]	Nicotiana tomentosiformis	12
Cluster-33922.35739;orf1	len=437 frame:2 start:56 end:1366 gi|565391648|ref|XP_006361533.1| PREDICTED: vegetative cell wall protein gp1-like [Solanum tuberosum]	Solanum tuberosum	14
Cluster-33922.91414;orf1	len=578 frame:2 start:2 end:1735 gi|565386274|ref|XP_006358955.1| PREDICTED: uncharacterized protein LOC102579474 [Solanum tuberosum]	Solanum tuberosum	12
Cluster-33922.31090;orf2	len=383 frame:2 start:254 end:1402 gi|747051391|ref|XP_011071783.1| PREDICTED: mannose-1-phosphate guanyltransferase alpha-B [Sesamum indicum]	Sesamum indicum	11
Cluster-33922.88174;orf1	len=614 frame:-3 start:3679 end:1838 gi|697160281|ref|XP_009588919.1| PREDICTED: probable acyl-activating enzyme 1, peroxisomal [Nicotiana tomentosiformis]	Nicotiana tomentosiformis	8
Cluster-33922.95676;orf1	len=234 frame:2 start:2 end:703 gi|565353138|ref|XP_006343492.1| PREDICTED: uncharacterized protein LOC102587460 [Solanum tuberosum]	Solanum tuberosum	9
Cluster-33922.87185;orf1	len=883 frame:2 start:1157 end:3805 gi|697131345|ref|XP_009619726.1| PREDICTED: LOW QUALITY PROTEIN: DNA topoisomerase 1-like [Nicotiana tomentosiformis]	Nicotiana tomentosiformis	10
Cluster-33922.78562;orf1	len=261 frame:-2 start:968 end:186 gi|460368634|ref|XP_004230170.1| PREDICTED: branched-chain-amino-acid aminotransferase-like protein 1 [Solanum lycopersicum]	Solanum lycopersicum	8
Cluster-33922.91276;orf1	len=240 frame:-2 start:720 end:1 gi|565404555|ref|XP_006367701.1| PREDICTED: ubiquitin carboxyl-terminal hydrolase 6-like [Solanum tuberosum]	Solanum tuberosum	18
Cluster-33922.80100;orf1	len=410 frame:-2 start:1358 end:129 gi|525314083|ref|NP_001265946.1| Hop-interacting protein THI032 [Solanum lycopersicum]>gi	Solanum lycopersicum	7
Cluster-33922.96229;orf1	len=306 frame:1 start:262 end:1179 gi|565369828|ref|XP_006351535.1| PREDICTED: phytochrome-associated serine/threonine-protein phosphatase 3-like [Solanum tuberosum]	Solanum tuberosum	14
Cluster-33922.125392;orf1	len=1273 frame:-2 start:3991 end:173 gi|565388764|ref|XP_006360142.1| PREDICTED: uncharacterized protein LOC102589490 isoform X3 [Solanum tuberosum]	Solanum tuberosum	10
Cluster-33922.18538;orf1	len=626 frame:3 start:36 end:1913 gi|723748657|ref|XP_004251894.2| PREDICTED: peptide-N4-(N-acetyl-beta-glucosaminyl)asparagine amidase A-like [Solanum lycopersicum]	Solanum lycopersicum	12
Cluster-33922.112778;orf1	len=323 frame:2 start:116 end:1084 gi|697132414|ref|XP_009620255.1| PREDICTED: PI-PLC X-box domain-containing protein DDB_G0293730-like [Nicotiana tomentosiformis]	Nicotiana tomentosiformis	10
Cluster-33922.92059;orf1	len=285 frame:3 start:276 end:1130 gi|460409504|ref|XP_004250178.1| PREDICTED: THO complex subunit 4D [Solanum lycopersicum]	Solanum lycopersicum	13
Cluster-33922.122043;orf1	len=312 frame:-3 start:948 end:13 gi|565350941|ref|XP_006342420.1| PREDICTED: acetyl-CoA-benzylalcohol acetyltransferase-like isoform X2 [Solanum tuberosum]	Solanum tuberosum	10
Cluster-33922.85290;orf1	len=239 frame:-1 start:1068 end:352 gi|565356250|ref|XP_006344981.1| PREDICTED: germin-like protein subfamily T member 2-like [Solanum tuberosum]	Solanum tuberosum	33
Cluster-33922.83580;orf1	len=586 frame:-1 start:2254 end:497 gi|565402343|ref|XP_006366641.1| PREDICTED: plastidial pyruvate kinase 2-like [Solanum tuberosum]	Solanum tuberosum	19
Cluster-33922.85552;orf1	len=660 frame:2 start:2 end:1981 gi|460412725|ref|XP_004251748.1| PREDICTED: signal recognition particle receptor subunit alpha [Solanum lycopersicum]	Solanum lycopersicum	12
Cluster-33922.88767;orf1	len=676 frame:3 start:3 end:2030 gi|697115358|ref|XP_009611602.1| PREDICTED: acetolactate synthase 1, chloroplastic-like [Nicotiana tomentosiformis]	Nicotiana tomentosiformis	10
Cluster-33922.23962;orf1	len=261 frame:-1 start:783 end:1 gi|565401875|ref|XP_006366418.1| PREDICTED: protein ASPARTIC PROTEASE IN GUARD CELL 2-like [Solanum tuberosum]	Solanum tuberosum	20
Cluster-33922.83870;orf1	len=471 frame:1 start:127 end:1539 gi|565377382|ref|XP_006355163.1| PREDICTED: UDP-glycosyltransferase 85A7-like [Solanum tuberosum]	Solanum tuberosum	6
Cluster-33922.58787;orf1	len=188 frame:-1 start:903 end:340 gi|565346399|ref|XP_006340243.1| PREDICTED: UPF0587 protein C1orf123 homolog [Solanum tuberosum]	Solanum tuberosum	8
Cluster-33922.91809;orf1	len=526 frame:-2 start:2236 end:659 gi|565342502|ref|XP_006338384.1| PREDICTED: UDP-glucose 6-dehydrogenase 2-like [Solanum tuberosum]	Solanum tuberosum	35
Cluster-33922.74718;orf1	len=212 frame:-3 start:638 end:3 gi|697166287|ref|XP_009591972.1| PREDICTED: 2-methylacyl-CoA dehydrogenase, mitochondrial isoform X1 [Nicotiana tomentosiformis]	Nicotiana tomentosiformis	18
Cluster-33922.57368;orf1	len=409 frame:-3 start:1817 end:591 gi|565360164|ref|XP_006346842.1| PREDICTED: pyruvate dehydrogenase E1 component subunit beta-3, chloroplastic-like [Solanum tuberosum]	Solanum tuberosum	10
Cluster-33922.91162;orf1	len=624 frame:1 start:139 end:2010 gi|565365007|ref|XP_006349209.1| PREDICTED: CTP synthase-like [Solanum tuberosum]	Solanum tuberosum	10
Cluster-33922.123197;orf1	len=795 frame:3 start:3 end:2387 gi|565391393|ref|XP_006361407.1| PREDICTED: diphthine--ammonia ligase-like isoform X1 [Solanum tuberosum]	Solanum tuberosum	9
Cluster-33922.50177;orf1	len=471 frame:-1 start:1708 end:296 gi|565381779|ref|XP_006357239.1| PREDICTED: tetratricopeptide repeat protein 38-like [Solanum tuberosum]	Solanum tuberosum	8
Cluster-33922.56589;orf1	len=302 frame:-1 start:2282 end:1377 gi|350538457|ref|NP_001233832.1| succinic semialdehyde reductase isofom1 [Solanum lycopersicum]>gi	Solanum lycopersicum	6
Cluster-33922.101063;orf1	len=580 frame:2 start:2 end:1741 gi|460367601|ref|XP_004229661.1| PREDICTED: subtilisin-like protease [Solanum lycopersicum]	Solanum lycopersicum	49
Cluster-33922.121702;orf1	len=514 frame:-2 start:1767 end:226 gi|698546963|ref|XP_009767883.1| PREDICTED: probable polygalacturonase [Nicotiana sylvestris]	Nicotiana sylvestris	8
Cluster-33922.71900;orf1	len=441 frame:-2 start:1683 end:361 gi|697101548|ref|XP_009596693.1| PREDICTED: IAA-amino acid hydrolase ILR1-like 5 isoform X1 [Nicotiana tomentosiformis]	Nicotiana tomentosiformis	8
Cluster-33922.69256;orf1	len=184 frame:-3 start:552 end:1 gi|460405589|ref|XP_004248258.1| PREDICTED: early nodulin-like protein 2 [Solanum lycopersicum]	Solanum lycopersicum	13
Cluster-33922.95495;orf1	len=137 frame:-2 start:996 end:586 gi|460391403|ref|XP_004241310.1| PREDICTED: 60S acidic ribosomal protein P2 [Solanum lycopersicum]	Solanum lycopersicum	7
Cluster-33922.77925;orf1	len=287 frame:2 start:2 end:862 gi|698479424|ref|XP_009786800.1| PREDICTED: probable ATP synthase 24 kDa subunit, mitochondrial [Nicotiana sylvestris]	Nicotiana sylvestris	16
Cluster-33922.90238;orf1	len=345 frame:2 start:2 end:1036 gi|460412713|ref|XP_004251742.1| PREDICTED: eukaryotic translation initiation factor isoform 4G-1-like isoform X1 [Solanum lycopersicum]	Solanum lycopersicum	9
Cluster-33922.78776;orf1	len=697 frame:3 start:192 end:2282 gi|697096895|ref|XP_009618620.1| PREDICTED: long chain acyl-CoA synthetase 9, chloroplastic [Nicotiana tomentosiformis]>gi	Nicotiana tomentosiformis	8
Cluster-33922.95531;orf1	len=184 frame:3 start:2025 end:2576 gi|697137384|ref|XP_009622793.1| PREDICTED: ADP-ribosylation factor-like protein 8A [Nicotiana tomentosiformis]>gi	Nicotiana tomentosiformis	14
Cluster-33922.71851;orf1	len=312 frame:-2 start:1229 end:294 gi|567909885|ref|XP_006447256.1| hypothetical protein CICLE_v10016165mg [Citrus clementina]>gi	Citrus clementina	9
Cluster-33922.102886;orf1	len=754 frame:1 start:241 end:2502 gi|460393919|ref|XP_004242555.1| PREDICTED: protein ENHANCED DISEASE RESISTANCE 2 isoform X1 [Solanum lycopersicum]	Solanum lycopersicum	8
Cluster-33922.94370;orf1	len=286 frame:-3 start:859 end:2 gi|565383126|ref|XP_006357874.1| PREDICTED: gamma aminobutyrate transaminase 1, mitochondrial-like [Solanum tuberosum]	Solanum tuberosum	15
Cluster-33922.79672;orf1	len=531 frame:2 start:221 end:1813 gi|565349288|ref|XP_006341626.1| PREDICTED: protein ASPARTIC PROTEASE IN GUARD CELL 1-like [Solanum tuberosum]	Solanum tuberosum	15
Cluster-33922.86301;orf1	len=341 frame:-2 start:4204 end:3182 gi|697184776|ref|XP_009601406.1| PREDICTED: protein BOBBER 1-like [Nicotiana tomentosiformis]	Nicotiana tomentosiformis	14
Cluster-33922.98819;orf1	len=185 frame:1 start:1 end:555 gi|698546207|ref|XP_009767645.1| PREDICTED: 60S ribosomal protein L21-2 [Nicotiana sylvestris]	Nicotiana sylvestris	16
Cluster-33922.67299;orf1	len=257 frame:3 start:3 end:773 gi|460365174|ref|XP_004228479.1| PREDICTED: uncharacterized protein LOC101253612 [Solanum lycopersicum]	Solanum lycopersicum	8
Cluster-33922.54400;orf1	len=220 frame:3 start:681 end:1340 gi|460368551|ref|XP_004230129.1| PREDICTED: cysteine synthase [Solanum lycopersicum]>gi	Solanum lycopersicum	11
Cluster-33922.88367;orf1	len=310 frame:-3 start:1312 end:383 gi|565370039|ref|XP_006351636.1| PREDICTED: histone H1-like [Solanum tuberosum]	Solanum tuberosum	20
Cluster-33922.92322;orf1	len=278 frame:2 start:2 end:835 gi|211906480|gb|ACJ11733.1| catalase [Gossypium hirsutum]	Gossypium hirsutum	33
Cluster-33922.97773;orf1	len=548 frame:2 start:215 end:1858 gi|565351972|ref|XP_006342921.1| PREDICTED: cytochrome P450 71A1-like [Solanum tuberosum]	Solanum tuberosum	16
Cluster-33922.35732;orf1	len=434 frame:-3 start:1302 end:1 gi|565344152|ref|XP_006339181.1| PREDICTED: fasciclin-like arabinogalactan protein 16-like [Solanum tuberosum]	Solanum tuberosum	17
Cluster-33922.88614;orf1	len=371 frame:-2 start:1301 end:189 gi|565354116|ref|XP_006343963.1| PREDICTED: M1 family aminopeptidase-like isoform X3 [Solanum tuberosum]>gi	Solanum tuberosum	12
Cluster-33922.36652;orf1	len=445 frame:-1 start:1877 end:543 gi|698564380|ref|XP_009772966.1| PREDICTED: U3 small nucleolar RNA-interacting protein 2-like [Nicotiana sylvestris]	Nicotiana sylvestris	8
Cluster-33922.60529;orf1	len=167 frame:-3 start:845 end:345 gi|697100847|ref|XP_009593092.1| PREDICTED: glycine cleavage system H protein 2, mitochondrial [Nicotiana tomentosiformis]	Nicotiana tomentosiformis	20
Cluster-33922.89223;orf1	len=292 frame:-3 start:1148 end:273 gi|565360329|ref|XP_006346922.1| PREDICTED: 14-3-3 protein 4-like [Solanum tuberosum]	Solanum tuberosum	25
Cluster-33922.79707;orf1	len=189 frame:-2 start:1077 end:511 gi|565396419|ref|XP_006363819.1| PREDICTED: NADH dehydrogenase [ubiquinone] iron-sulfur protein 4, mitochondrial-like [Solanum tuberosum]	Solanum tuberosum	9
Cluster-33922.89169;orf1	len=221 frame:2 start:2 end:664 gi|565357128|ref|XP_006345400.1| PREDICTED: subtilisin-like protease-like [Solanum tuberosum]	Solanum tuberosum	16
Cluster-33922.98359;orf1	len=289 frame:-3 start:867 end:1 gi|460413015|ref|XP_004251891.1| PREDICTED: uncharacterized protein At3g15000, mitochondrial [Solanum lycopersicum]	Solanum lycopersicum	11
Cluster-33922.89909;orf1	len=828 frame:1 start:151 end:2634 gi|565357860|ref|XP_006345748.1| PREDICTED: probable methyltransferase PMT26-like [Solanum tuberosum]	Solanum tuberosum	8
Cluster-33922.73250;orf1	len=354 frame:3 start:99 end:1160 gi|565365303|ref|XP_006349354.1| PREDICTED: transmembrane 9 superfamily member 3-like [Solanum tuberosum]	Solanum tuberosum	11
Cluster-33922.99872;orf1	len=779 frame:-1 start:2802 end:466 gi|565375061|ref|XP_006354059.1| PREDICTED: uncharacterized protein LOC102592359 isoform X1 [Solanum tuberosum]>gi	Solanum tuberosum	6
Cluster-33922.59445;orf2	len=267 frame:-2 start:1006 end:206 gi|661897507|emb|CDO99219.1| unnamed protein product [Coffea canephora]	Coffea canephora	13
Cluster-33922.68417;orf1	len=182 frame:2 start:2 end:547 gi|697139511|ref|XP_009623844.1| PREDICTED: glutamate--glyoxylate aminotransferase 2 [Nicotiana tomentosiformis]	Nicotiana tomentosiformis	10
Cluster-33922.47915;orf1	len=811 frame:2 start:38 end:2470 gi|747074309|ref|XP_011084141.1| PREDICTED: protein transport protein SEC23-like [Sesamum indicum]	Sesamum indicum	18
Cluster-33922.98143;orf1	len=1204 frame:-2 start:4277 end:666 gi|565362191|ref|XP_006347834.1| PREDICTED: protein HASTY 1-like [Solanum tuberosum]	Solanum tuberosum	13
Cluster-33922.91754;orf1	len=315 frame:-3 start:2230 end:1286 gi|350537665|ref|NP_001234815.1| mevalonate disphosphate decarboxylase [Solanum lycopersicum]>gi	Solanum lycopersicum	11
Cluster-33922.127005;orf1	len=527 frame:1 start:214 end:1794 gi|698521101|ref|XP_009757363.1| PREDICTED: phosphoethanolamine N-methyltransferase 1-like [Nicotiana sylvestris]	Nicotiana sylvestris	18
Cluster-33922.89091;orf1	len=204 frame:3 start:30 end:641 gi|460368541|ref|XP_004230124.1| PREDICTED: tRNA(adenine(34)) deaminase, chloroplastic [Solanum lycopersicum]	Solanum lycopersicum	8
Cluster-33922.67877;orf1	len=329 frame:-1 start:987 end:1 gi|460378451|ref|XP_004234985.1| PREDICTED: luminal-binding protein 5 [Solanum lycopersicum]	Solanum lycopersicum	57
Cluster-33922.93904;orf1	len=463 frame:-2 start:1389 end:1 gi|565372449|ref|XP_006352806.1| PREDICTED: protein TRANSPORT INHIBITOR RESPONSE 1-like [Solanum tuberosum]	Solanum tuberosum	8
Cluster-33922.105582;orf1	len=516 frame:2 start:242 end:1789 gi|565344840|ref|XP_006339511.1| PREDICTED: synaptotagmin-4-like isoform X1 [Solanum tuberosum]>gi	Solanum tuberosum	11
Cluster-33922.94379;orf1	len=494 frame:-1 start:1897 end:416 gi|661886935|emb|CDP09344.1| unnamed protein product [Coffea canephora]	Coffea canephora	11
Cluster-33922.52486;orf2	len=361 frame:-3 start:1988 end:906 gi|460400151|ref|XP_004245599.1| PREDICTED: GMP synthase [glutamine-hydrolyzing] [Solanum lycopersicum]	Solanum lycopersicum	9
Cluster-33922.94046;orf1	len=140 frame:2 start:47 end:466 gi|565393702|ref|XP_006362510.1| PREDICTED: 60S ribosomal protein L32-1-like [Solanum tuberosum]	Solanum tuberosum	19
Cluster-33922.44419;orf1	len=362 frame:-1 start:1233 end:148 gi|565364957|ref|XP_006349184.1| PREDICTED: uncharacterized protein LOC102598953 [Solanum tuberosum]	Solanum tuberosum	9
Cluster-33922.74838;orf1	len=517 frame:3 start:198 end:1748 gi|565352409|ref|XP_006343137.1| PREDICTED: serine/threonine protein phosphatase 2A 55 kDa regulatory subunit B beta isoform-like, partial [Solanum tuberosum]	Solanum tuberosum	16
Cluster-33922.51722;orf1	len=773 frame:3 start:273 end:2591 gi|697120578|ref|XP_009614255.1| PREDICTED: heat shock 70 kDa protein 16 [Nicotiana tomentosiformis]	Nicotiana tomentosiformis	15
Cluster-33922.84291;orf1	len=494 frame:1 start:466 end:1947 gi|565374229|ref|XP_006353666.1| PREDICTED: flotillin-like protein 4-like [Solanum tuberosum]	Solanum tuberosum	9
Cluster-33922.126115;orf1	len=584 frame:-1 start:2243 end:492 gi|565370804|ref|XP_006352008.1| PREDICTED: uncharacterized protein LOC102604420 [Solanum tuberosum]	Solanum tuberosum	8
Cluster-33922.42100;orf1	len=373 frame:-1 start:1579 end:461 gi|661882261|emb|CDP14087.1| unnamed protein product [Coffea canephora]	Coffea canephora	9
Cluster-33922.89833;orf1	len=586 frame:1 start:55 end:1812 gi|565363293|ref|XP_006348372.1| PREDICTED: vam6/Vps39-like protein-like [Solanum tuberosum]	Solanum tuberosum	10
Cluster-33922.93019;orf2	len=364 frame:-1 start:1092 end:1 gi|565356870|ref|XP_006345283.1| PREDICTED: uncharacterized protein LOC102590501 [Solanum tuberosum]	Solanum tuberosum	7
Cluster-33922.39438;orf1	len=437 frame:-3 start:1690 end:380 gi|460411089|ref|XP_004250947.1| PREDICTED: polyadenylate-binding protein RBP47B' isoform X1 [Solanum lycopersicum]	Solanum lycopersicum	9
Cluster-33922.82831;orf1	len=678 frame:-2 start:2324 end:291 gi|460397482|ref|XP_004244296.1| PREDICTED: probable rhamnose biosynthetic enzyme 1 [Solanum lycopersicum]	Solanum lycopersicum	27
Cluster-33922.94511;orf1	len=134 frame:2 start:2 end:403 gi|698517686|ref|XP_009803723.1| PREDICTED: kirola-like [Nicotiana sylvestris]	Nicotiana sylvestris	56
Cluster-33922.83593;orf1	len=218 frame:-1 start:1034 end:381 gi|568815601|ref|NP_001275623.1| NADH dehydrogenase [ubiquinone] iron-sulfur protein 7, mitochondrial-like [Solanum tuberosum]>gi	Solanum tuberosum	16
Cluster-33922.79885;orf1	len=1226 frame:-2 start:6360 end:2683 gi|698462061|ref|XP_009781905.1| PREDICTED: uncharacterized protein LOC104230725 isoform X3 [Nicotiana sylvestris]	Nicotiana sylvestris	9
Cluster-33922.85985;orf1	len=449 frame:-3 start:1501 end:155 gi|350537825|ref|NP_001234056.1| malate dehydrogenase [Solanum lycopersicum]>gi	Solanum lycopersicum	10
Cluster-33922.92211;orf1	len=384 frame:1 start:607 end:1758 gi|565355011|ref|XP_006344398.1| PREDICTED: pantothenate kinase 2-like isoform X1 [Solanum tuberosum]>gi	Solanum tuberosum	7
Cluster-33922.73841;orf1	len=453 frame:-3 start:1859 end:501 gi|565380601|ref|XP_006356685.1| PREDICTED: IAA-amino acid hydrolase ILR1-like 7-like [Solanum tuberosum]	Solanum tuberosum	10
Cluster-33922.72272;orf1	len=293 frame:-2 start:2954 end:2076 gi|565353746|ref|XP_006343784.1| PREDICTED: methionine gamma-lyase-like [Solanum tuberosum]	Solanum tuberosum	16
Cluster-33922.92918;orf1	len=563 frame:3 start:78 end:1766 gi|565388585|ref|XP_006360054.1| PREDICTED: apoptosis inhibitor 5-like [Solanum tuberosum]	Solanum tuberosum	12
Cluster-33922.73726;orf1	len=322 frame:1 start:94 end:1059 gi|108755181|emb|CAK32531.1| fibrillarin 2 [Nicotiana benthamiana]	Nicotiana benthamiana	25
Cluster-33922.41327;orf1	len=464 frame:1 start:184 end:1575 gi|565394875|ref|XP_006363081.1| PREDICTED: uncharacterized protein LOC102587129 [Solanum tuberosum]	Solanum tuberosum	7
Cluster-33922.93342;orf1	len=338 frame:-1 start:1015 end:2 gi|723746183|ref|XP_010313477.1| PREDICTED: ubiquitin carboxyl-terminal hydrolase 12-like isoform X1 [Solanum lycopersicum]	Solanum lycopersicum	10
Cluster-33922.107559;orf1	len=249 frame:3 start:42 end:788 gi|697190852|ref|XP_009604492.1| PREDICTED: UMP-CMP kinase 3 {ECO:0000255|HAMAP-Rule:MF_03172} isoform X2 [Nicotiana tomentosiformis]>gi	Nicotiana tomentosiformis	9
Cluster-33922.138798;orf1	len=302 frame:1 start:16 end:921 gi|565387947|ref|XP_006359744.1| PREDICTED: acid phosphatase 1-like [Solanum tuberosum]	Solanum tuberosum	8
Cluster-33922.87978;orf1	len=465 frame:-1 start:1917 end:523 gi|697149342|ref|XP_009628878.1| PREDICTED: CAAX prenyl protease 1 homolog [Nicotiana tomentosiformis]	Nicotiana tomentosiformis	8
Cluster-33922.93185;orf1	len=206 frame:-3 start:732 end:115 gi|17221641|dbj|BAB78476.1| PR-1 [Solanum torvum]	Solanum torvum	98
Cluster-33922.77513;orf1	len=1144 frame:3 start:177 end:3608 gi|460394355|ref|XP_004242769.1| PREDICTED: topless-related protein 4-like isoform X1 [Solanum lycopersicum]	Solanum lycopersicum	21
Cluster-33922.69890;orf1	len=1096 frame:-3 start:3680 end:393 gi|565350826|ref|XP_006342363.1| PREDICTED: RNA polymerase-associated protein CTR9 homolog [Solanum tuberosum]	Solanum tuberosum	12
Cluster-33922.86811;orf1	len=263 frame:-2 start:1528 end:740 gi|460385381|ref|XP_004238382.1| PREDICTED: ribonuclease P protein subunit p25-like protein isoform X1 [Solanum lycopersicum]	Solanum lycopersicum	13
Cluster-33922.73849;orf1	len=509 frame:-2 start:1915 end:389 gi|565365276|ref|XP_006349341.1| PREDICTED: uncharacterized protein At5g49945-like [Solanum tuberosum]	Solanum tuberosum	11
Cluster-33922.38978;orf1	len=832 frame:1 start:82 end:2577 gi|460411810|ref|XP_004251298.1| PREDICTED: E3 UFM1-protein ligase 1 homolog [Solanum lycopersicum]	Solanum lycopersicum	14
Cluster-33922.92225;orf1	len=880 frame:-2 start:2933 end:294 gi|565369114|ref|XP_006351182.1| PREDICTED: G-type lectin S-receptor-like serine/threonine-protein kinase At1g34300-like [Solanum tuberosum]	Solanum tuberosum	6
Cluster-33922.78016;orf1	len=572 frame:-3 start:2619 end:904 gi|565392738|ref|XP_006362049.1| PREDICTED: ATP-dependent RNA helicase DBP2-like [Solanum tuberosum]	Solanum tuberosum	13
Cluster-33922.113970;orf1	len=249 frame:1 start:76 end:822 gi|698489923|ref|XP_009791482.1| PREDICTED: superoxide dismutase [Fe], chloroplastic [Nicotiana sylvestris]	Nicotiana sylvestris	8
Cluster-33922.40163;orf1	len=199 frame:-2 start:817 end:221 gi|565402279|ref|XP_006366609.1| PREDICTED: dirigent protein 21-like [Solanum tuberosum]	Solanum tuberosum	18
Cluster-33922.95738;orf1	len=185 frame:3 start:3 end:557 gi|115450897|ref|NP_001049049.1| Os03g0162200 [Oryza sativa Japonica Group]>gi	Oryza sativa Japonica Group	7
Cluster-33922.53646;orf1	len=391 frame:3 start:3 end:1175 gi|82621148|gb|ABB86262.1| unknown [Solanum tuberosum]	Solanum tuberosum	8
Cluster-33922.80582;orf1	len=162 frame:-2 start:1040 end:555 gi|460407957|ref|XP_004249415.1| PREDICTED: ubiquitin-conjugating enzyme E2 variant 1D-like [Solanum lycopersicum]	Solanum lycopersicum	24
Cluster-33922.42603;orf1	len=228 frame:2 start:2 end:685 gi|565396023|ref|XP_006363634.1| PREDICTED: salicylic acid-binding protein 2-like [Solanum tuberosum]	Solanum tuberosum	10
Cluster-33922.83597;orf1	len=427 frame:1 start:76 end:1356 gi|325516250|gb|ADZ24703.1| tyrosine aminotransferase 2 [Solanum pennellii]	Solanum pennellii	8
Cluster-33922.43276;orf1	len=472 frame:1 start:58 end:1473 gi|565393807|ref|XP_006362562.1| PREDICTED: dihydrolipoyllysine-residue acetyltransferase component 1 of pyruvate dehydrogenase complex, mitochondrial-like [Solanum tuberosum]	Solanum tuberosum	17
Cluster-33922.79259;orf1	len=345 frame:-2 start:1035 end:1 gi|460384002|ref|XP_004237704.1| PREDICTED: target of Myb protein 1 [Solanum lycopersicum]>gi	Solanum lycopersicum	7
Cluster-33922.43620;orf1	len=413 frame:1 start:1 end:1239 gi|460385988|ref|XP_004238682.1| PREDICTED: uncharacterized protein LOC101256281 isoform X1 [Solanum lycopersicum]	Solanum lycopersicum	9
Cluster-33922.96264;orf1	len=213 frame:2 start:389 end:1027 gi|460374816|ref|XP_004233205.1| PREDICTED: ras-related protein RABF2a [Solanum lycopersicum]	Solanum lycopersicum	9
Cluster-33922.58687;orf1	len=499 frame:2 start:176 end:1672 gi|565395603|ref|XP_006363427.1| PREDICTED: UDP-glycosyltransferase 83A1-like [Solanum tuberosum]	Solanum tuberosum	11
Cluster-33922.66130;orf1	len=278 frame:2 start:35 end:868 gi|565372239|ref|XP_006352703.1| PREDICTED: RNA-binding protein FUS-like [Solanum tuberosum]	Solanum tuberosum	9
Cluster-33922.64272;orf1	len=904 frame:3 start:36 end:2747 gi|565376379|ref|XP_006354683.1| PREDICTED: endoplasmic reticulum metallopeptidase 1-like [Solanum tuberosum]	Solanum tuberosum	14
Cluster-33922.88627;orf1	len=655 frame:-1 start:2273 end:309 gi|565342819|ref|XP_006338538.1| PREDICTED: alpha-dioxygenase 1-like [Solanum tuberosum]	Solanum tuberosum	23
Cluster-33922.103853;orf1	len=897 frame:1 start:1 end:2691 gi|697131053|ref|XP_009619581.1| PREDICTED: alpha-glucosidase [Nicotiana tomentosiformis]	Nicotiana tomentosiformis	15
Cluster-33922.117572;orf1	len=494 frame:-2 start:1738 end:257 gi|661883765|emb|CDP12598.1| unnamed protein product [Coffea canephora]	Coffea canephora	13
Cluster-33922.91696;orf1	len=894 frame:-3 start:3268 end:587 gi|565361503|ref|XP_006347496.1| PREDICTED: uncharacterized protein LOC102581741 isoform X5 [Solanum tuberosum]	Solanum tuberosum	14
Cluster-33922.53478;orf1	len=122 frame:-2 start:726 end:361 gi|565391892|ref|XP_006361644.1| PREDICTED: 10 kDa chaperonin-like [Solanum tuberosum]	Solanum tuberosum	8
Cluster-33922.56193;orf1	len=491 frame:-3 start:1817 end:345 gi|565356910|ref|XP_006345303.1| PREDICTED: protein ASPARTIC PROTEASE IN GUARD CELL 2-like [Solanum tuberosum]	Solanum tuberosum	9
Cluster-33922.99970;orf1	len=137 frame:-2 start:813 end:403 gi|77416979|gb|ABA81885.1| profilin-like [Solanum tuberosum]	Solanum tuberosum	21
Cluster-33922.127194;orf1	len=409 frame:-3 start:1595 end:369 gi|565376134|ref|XP_006354567.1| PREDICTED: phosphoribosylaminoimidazole-succinocarboxamide synthase, chloroplastic-like [Solanum tuberosum]	Solanum tuberosum	9
Cluster-33922.51816;orf1	len=515 frame:-3 start:1819 end:275 gi|697166206|ref|XP_009591923.1| PREDICTED: multiple inositol polyphosphate phosphatase 1-like [Nicotiana tomentosiformis]	Nicotiana tomentosiformis	11
Cluster-33922.9754;orf1	len=311 frame:1 start:94 end:1026 gi|565366231|ref|XP_006349797.1| PREDICTED: rhodanese-like/PpiC domain-containing protein 12-like isoform X1 [Solanum tuberosum]>gi	Solanum tuberosum	8
Cluster-33922.45920;orf1	len=741 frame:2 start:2 end:2224 gi|565382293|ref|XP_006357480.1| PREDICTED: two pore calcium channel protein 1B-like [Solanum tuberosum]	Solanum tuberosum	17
Cluster-33922.59402;orf1	len=1088 frame:-3 start:3659 end:396 gi|565364820|ref|XP_006349116.1| PREDICTED: protein HIRA-like [Solanum tuberosum]	Solanum tuberosum	9
Cluster-33922.81254;orf1	len=315 frame:-2 start:945 end:1 gi|565371110|ref|XP_006352154.1| PREDICTED: peroxisomal fatty acid beta-oxidation multifunctional protein AIM1-like isoform X1 [Solanum tuberosum]	Solanum tuberosum	12
Cluster-33922.87852;orf1	len=426 frame:-2 start:1555 end:278 gi|565389526|ref|XP_006360504.1| PREDICTED: SEC12-like protein 1-like [Solanum tuberosum]	Solanum tuberosum	9
Cluster-33922.78794;orf1	len=410 frame:3 start:3 end:1232 gi|697129047|ref|XP_009618579.1| PREDICTED: 1-acyl-sn-glycerol-3-phosphate acyltransferase 2 [Nicotiana tomentosiformis]	Nicotiana tomentosiformis	12
Cluster-33922.85147;orf1	len=1042 frame:-3 start:3126 end:1 gi|565399005|ref|XP_006365054.1| PREDICTED: uncharacterized protein LOC102595305 [Solanum tuberosum]	Solanum tuberosum	9
Cluster-33922.91345;orf1	len=291 frame:2 start:2 end:874 gi|460370082|ref|XP_004230883.1| PREDICTED: cyclase-associated protein 1 [Solanum lycopersicum]>gi	Solanum lycopersicum	10
Cluster-33922.104519;orf1	len=496 frame:1 start:1 end:1488 gi|565349906|ref|XP_006341919.1| PREDICTED: uncharacterized membrane protein At1g75140-like [Solanum tuberosum]	Solanum tuberosum	8
Cluster-33922.111873;orf1	len=440 frame:1 start:49 end:1368 gi|697114417|ref|XP_009611113.1| PREDICTED: 3-hydroxyisobutyryl-CoA hydrolase-like protein 3, mitochondrial [Nicotiana tomentosiformis]	Nicotiana tomentosiformis	16
Cluster-33922.62357;orf1	len=494 frame:3 start:168 end:1649 gi|697182219|ref|XP_009600113.1| PREDICTED: protein DEK-like isoform X4 [Nicotiana tomentosiformis]	Nicotiana tomentosiformis	10
Cluster-33922.83885;orf1	len=568 frame:2 start:2 end:1705 gi|565347702|ref|XP_006340863.1| PREDICTED: actin cytoskeleton-regulatory complex protein PAN1-like [Solanum tuberosum]	Solanum tuberosum	10
Cluster-33922.125232;orf1	len=253 frame:-3 start:760 end:2 gi|565365080|ref|XP_006349245.1| PREDICTED: basic 7S globulin-like [Solanum tuberosum]	Solanum tuberosum	13
Cluster-33922.63009;orf1	len=747 frame:-1 start:2963 end:723 gi|747085049|ref|XP_011089962.1| PREDICTED: DNA ligase 1-like [Sesamum indicum]	Sesamum indicum	10
Cluster-33922.78633;orf1	len=461 frame:1 start:22 end:1404 gi|565350054|ref|XP_006341989.1| PREDICTED: cysteine proteinase RD21a-like [Solanum tuberosum]	Solanum tuberosum	22
Cluster-33922.113579;orf1	len=258 frame:1 start:154 end:927 gi|460397927|ref|XP_004244516.1| PREDICTED: probable phospholipid hydroperoxide glutathione peroxidase [Solanum lycopersicum]	Solanum lycopersicum	7
Cluster-33922.110970;orf1	len=196 frame:-3 start:940 end:353 gi|697105990|ref|XP_009606828.1| PREDICTED: ADP-ribosylation factor 1 [Nicotiana tomentosiformis]	Nicotiana tomentosiformis	9
Cluster-33922.101309;orf1	len=687 frame:-2 start:2438 end:378 gi|565371689|ref|XP_006352434.1| PREDICTED: nicastrin-like isoform X2 [Solanum tuberosum]	Solanum tuberosum	9
Cluster-33922.51200;orf1	len=183 frame:1 start:34 end:582 gi|590610102|ref|XP_007021721.1| Ubiquitin-conjugating enzyme 36 isoform 1 [Theobroma cacao]>gi	Theobroma cacao	8
Cluster-33922.87151;orf2	len=174 frame:1 start:184 end:705 gi|109289907|gb|AAP45171.2| Calcium-dependent protein kinase substrate protein, putative [Solanum bulbocastanum]>gi	Solanum bulbocastanum	8
Cluster-33922.69733;orf1	len=350 frame:2 start:2 end:1051 gi|565378738|ref|XP_006355804.1| PREDICTED: aspartic proteinase Asp1-like isoform X1 [Solanum tuberosum]	Solanum tuberosum	9
Cluster-33922.37716;orf1	len=293 frame:-1 start:1171 end:293 gi|460367984|ref|XP_004229850.1| PREDICTED: serine/arginine-rich splicing factor RS41-like isoform X2 [Solanum lycopersicum]	Solanum lycopersicum	7
Cluster-33922.135812;orf1	len=243 frame:-1 start:908 end:180 gi|460397218|ref|XP_004244165.1| PREDICTED: uncharacterized protein LOC101261728 [Solanum lycopersicum]	Solanum lycopersicum	11
Cluster-33922.107144;orf1	len=367 frame:1 start:25 end:1125 gi|698552902|ref|XP_009769792.1| PREDICTED: L-ascorbate oxidase homolog [Nicotiana sylvestris]	Nicotiana sylvestris	11
Cluster-33922.59641;orf1	len=225 frame:2 start:2 end:676 gi|565373367|ref|XP_006353246.1| PREDICTED: LETM1 and EF-hand domain-containing protein 1, mitochondrial-like [Solanum tuberosum]	Solanum tuberosum	8
Cluster-33922.29379;orf1	len=205 frame:-1 start:1322 end:708 gi|565355761|ref|XP_006344751.1| PREDICTED: uncharacterized protein C167.05-like [Solanum tuberosum]	Solanum tuberosum	9
Cluster-33922.44311;orf1	len=261 frame:-2 start:1190 end:408 gi|565371928|ref|XP_006352552.1| PREDICTED: uncharacterized protein LOC102606218 [Solanum tuberosum]	Solanum tuberosum	7
Cluster-33922.46296;orf1	len=544 frame:1 start:112 end:1743 gi|460375499|ref|XP_004233543.1| PREDICTED: D-2-hydroxyglutarate dehydrogenase, mitochondrial isoform X1 [Solanum lycopersicum]>gi	Solanum lycopersicum	11
Cluster-33922.101520;orf1	len=603 frame:1 start:145 end:1953 gi|460383062|ref|XP_004237251.1| PREDICTED: uncharacterized protein LOC101259530 isoform X2 [Solanum lycopersicum]	Solanum lycopersicum	7
Cluster-33922.45664;orf1	len=368 frame:2 start:62 end:1165 gi|607190|emb|CAA54557.1| dioxygenase [Solanum melongena]	Solanum melongena	14
Cluster-33922.81666;orf1	len=411 frame:-2 start:1492 end:260 gi|747071949|ref|XP_011082869.1| PREDICTED: tyrosine--tRNA ligase, cytoplasmic-like [Sesamum indicum]	Sesamum indicum	7
Cluster-33922.112581;orf1	len=558 frame:-3 start:3380 end:1707 gi|565399158|ref|XP_006365125.1| PREDICTED: bifunctional dihydrofolate reductase-thymidylate synthase-like [Solanum tuberosum]	Solanum tuberosum	7
Cluster-33922.113267;orf1	len=240 frame:3 start:3 end:722 gi|460365274|ref|XP_004228528.1| PREDICTED: dihydroorotate dehydrogenase (quinone), mitochondrial [Solanum lycopersicum]	Solanum lycopersicum	14
Cluster-33922.68011;orf1	len=387 frame:-1 start:1444 end:284 gi|460392541|ref|XP_004241874.1| PREDICTED: oligouridylate-binding protein 1B-like isoform X1 [Solanum lycopersicum]	Solanum lycopersicum	13
Cluster-33922.120729;orf1	len=153 frame:-2 start:686 end:228 gi|565346297|ref|XP_006340202.1| PREDICTED: glutaredoxin-C4-like [Solanum tuberosum]	Solanum tuberosum	12
Cluster-33922.79033;orf1	len=186 frame:2 start:2 end:559 gi|698480018|ref|XP_009787072.1| PREDICTED: pyruvate kinase, cytosolic isozyme-like [Nicotiana sylvestris]	Nicotiana sylvestris	18
Cluster-33922.45663;orf1	len=292 frame:2 start:116 end:991 gi|565365598|ref|XP_006349492.1| PREDICTED: tropinone reductase homolog [Solanum tuberosum]	Solanum tuberosum	12
Cluster-33922.74820;orf1	len=519 frame:-1 start:2194 end:638 gi|565367837|ref|XP_006350561.1| PREDICTED: splicing factor 3A subunit 3-like [Solanum tuberosum]	Solanum tuberosum	12
Cluster-33922.78708;orf1	len=148 frame:3 start:324 end:767 gi|460400207|ref|XP_004245627.1| PREDICTED: elicitor-responsive protein 3 [Solanum lycopersicum]	Solanum lycopersicum	10
Cluster-33922.50888;orf1	len=425 frame:3 start:186 end:1460 gi|565393315|ref|XP_006362326.1| PREDICTED: ethanolamine-phosphate cytidylyltransferase-like [Solanum tuberosum]	Solanum tuberosum	9
Cluster-33922.87684;orf1	len=362 frame:-3 start:1528 end:443 gi|460406368|ref|XP_004248637.1| PREDICTED: endochitinase 4 [Solanum lycopersicum]	Solanum lycopersicum	316
Cluster-33922.119255;orf1	len=366 frame:-2 start:1846 end:749 gi|460382334|ref|XP_004236894.1| PREDICTED: outer envelope pore protein 37, chloroplastic [Solanum lycopersicum]	Solanum lycopersicum	8
Cluster-33922.66157;orf1	len=748 frame:3 start:426 end:2669 gi|565350418|ref|XP_006342166.1| PREDICTED: monosaccharide-sensing protein 2-like isoform X1 [Solanum tuberosum]>gi	Solanum tuberosum	18
Cluster-33922.92226;orf1	len=1092 frame:1 start:58 end:3333 gi|460414069|ref|XP_004252397.1| PREDICTED: nuclear pore complex protein Nup107 [Solanum lycopersicum]	Solanum lycopersicum	9
Cluster-33922.98855;orf1	len=1008 frame:-1 start:3203 end:180 gi|460369353|ref|XP_004230527.1| PREDICTED: DNA polymerase V-like [Solanum lycopersicum]>gi	Solanum lycopersicum	11
Cluster-33922.119322;orf1	len=435 frame:2 start:173 end:1477 gi|565362961|ref|XP_006348212.1| PREDICTED: uncharacterized protein LOC102602050 [Solanum tuberosum]	Solanum tuberosum	11
Cluster-33922.109847;orf1	len=406 frame:-3 start:1646 end:429 gi|698521099|ref|XP_009757362.1| PREDICTED: angio-associated migratory cell protein [Nicotiana sylvestris]	Nicotiana sylvestris	6
Cluster-33922.89065;orf1	len=609 frame:1 start:418 end:2244 gi|565343149|ref|XP_006338702.1| PREDICTED: probable transporter mch1-like [Solanum tuberosum]	Solanum tuberosum	9
Cluster-33922.66156;orf1	len=139 frame:-1 start:702 end:286 gi|460372822|ref|XP_004232223.1| PREDICTED: 60S ribosomal protein L34 [Solanum lycopersicum]	Solanum lycopersicum	10
Cluster-33922.111120;orf1	len=435 frame:1 start:52 end:1356 gi|565366687|ref|XP_006350017.1| PREDICTED: citrate synthase, glyoxysomal-like [Solanum tuberosum]	Solanum tuberosum	9
Cluster-33922.86208;orf1	len=547 frame:3 start:192 end:1832 gi|118153871|gb|ABK63961.1| PT2 [Solanum melongena]	Solanum melongena	9
Cluster-33922.69799;orf1	len=491 frame:-3 start:1744 end:272 gi|698422177|ref|XP_009780274.1| PREDICTED: vacuolar-processing enzyme-like [Nicotiana sylvestris]	Nicotiana sylvestris	9
Cluster-33922.80042;orf1	len=547 frame:-1 start:1897 end:257 gi|565346150|ref|XP_006340129.1| PREDICTED: 4-coumarate--CoA ligase-like 7-like [Solanum tuberosum]	Solanum tuberosum	12
Cluster-33922.94616;orf1	len=365 frame:3 start:84 end:1178 gi|460405312|ref|XP_004248120.1| PREDICTED: guanylate-binding protein 3-like [Solanum lycopersicum]	Solanum lycopersicum	7
Cluster-33922.124535;orf1	len=872 frame:-3 start:2869 end:254 gi|565390189|ref|XP_006360828.1| PREDICTED: probably inactive leucine-rich repeat receptor-like protein kinase IMK2-like [Solanum tuberosum]	Solanum tuberosum	10
Cluster-33922.88103;orf1	len=667 frame:-3 start:2455 end:455 gi|694332558|ref|XP_009356910.1| PREDICTED: ABC transporter F family member 1 [Pyrus x bretschneideri]	Pyrus x bretschneideri	10
Cluster-33922.81596;orf1	len=849 frame:3 start:849 end:3395 gi|565350294|ref|XP_006342105.1| PREDICTED: large proline-rich protein BAG6-like isoform X2 [Solanum tuberosum]	Solanum tuberosum	12
Cluster-33922.39297;orf1	len=402 frame:2 start:2033 end:3238 gi|565393260|ref|XP_006362299.1| PREDICTED: D-lactate dehydrogenase [cytochrome], mitochondrial-like [Solanum tuberosum]	Solanum tuberosum	10
Cluster-33922.59779;orf1	len=951 frame:-3 start:3231 end:379 gi|565349192|ref|XP_006341581.1| PREDICTED: AP-3 complex subunit delta-like [Solanum tuberosum]	Solanum tuberosum	12
Cluster-33922.92690;orf1	len=98 frame:2 start:47 end:340 gi|565351082|ref|XP_006342488.1| PREDICTED: 60S ribosomal protein L13-1-like [Solanum tuberosum]	Solanum tuberosum	11
Cluster-33922.83695;orf1	len=226 frame:2 start:47 end:724 gi|3334337|sp|Q43779.3|SODC2_SOLLC RecName: Full=Superoxide dismutase [Cu-Zn] 2>gi	Cu-Zn	25
Cluster-33922.51613;orf1	len=354 frame:-1 start:1255 end:194 gi|698460910|ref|XP_009781654.1| PREDICTED: adenosine kinase 2 [Nicotiana sylvestris]>gi	Nicotiana sylvestris	51
Cluster-33922.86629;orf1	len=177 frame:-2 start:860 end:330 gi|565361649|ref|XP_006347567.1| PREDICTED: probable NADH dehydrogenase [ubiquinone] 1 alpha subcomplex subunit 12-like [Solanum tuberosum]	Solanum tuberosum	8
Cluster-33922.131640;orf1	len=936 frame:1 start:28 end:2835 gi|460382466|ref|XP_004236960.1| PREDICTED: alpha-xylosidase 1-like [Solanum lycopersicum]	Solanum lycopersicum	24
Cluster-33922.91811;orf1	len=887 frame:-3 start:3116 end:456 gi|565364876|ref|XP_006349144.1| PREDICTED: protein transport protein SEC23-like isoform X1 [Solanum tuberosum]>gi	Solanum tuberosum	7
Cluster-33922.86707;orf1	len=171 frame:-3 start:837 end:325 gi|460366260|ref|XP_004229006.1| PREDICTED: uncharacterized protein C167.05 [Solanum lycopersicum]	Solanum lycopersicum	17
Cluster-33922.53451;orf1	len=600 frame:-2 start:2247 end:448 gi|460413275|ref|XP_004252016.1| PREDICTED: DNA gyrase subunit B, chloroplastic/mitochondrial [Solanum lycopersicum]	Solanum lycopersicum	10
Cluster-33922.40713;orf2	len=552 frame:3 start:249 end:1904 gi|565379005|ref|XP_006355934.1| PREDICTED: protein NLRC3-like [Solanum tuberosum]	Solanum tuberosum	8
Cluster-33922.81999;orf1	len=166 frame:-3 start:499 end:2 gi|460408036|ref|XP_004249454.1| PREDICTED: uncharacterized protein LOC101262159 [Solanum lycopersicum]	Solanum lycopersicum	7
Cluster-33922.74442;orf2	len=265 frame:-3 start:1218 end:424 gi|698554128|ref|XP_009770132.1| PREDICTED: mechanosensitive ion channel protein 10-like [Nicotiana sylvestris]	Nicotiana sylvestris	8
Cluster-33922.92388;orf1	len=636 frame:2 start:107 end:2014 gi|565376387|ref|XP_006354687.1| PREDICTED: protein SUPPRESSOR OF GENE SILENCING 3-like [Solanum tuberosum]	Solanum tuberosum	8
Cluster-33922.18642;orf1	len=239 frame:2 start:41 end:757 gi|565401069|ref|XP_006366038.1| PREDICTED: early nodulin-like protein 2-like [Solanum tuberosum]	Solanum tuberosum	29
Cluster-33922.117580;orf1	len=405 frame:-1 start:2011 end:797 gi|565346309|ref|XP_006340208.1| PREDICTED: ATPase GET3-like [Solanum tuberosum]	Solanum tuberosum	8
Cluster-33922.84393;orf1	len=281 frame:-3 start:976 end:134 gi|565368081|ref|XP_006350682.1| PREDICTED: probable enoyl-CoA hydratase, mitochondrial-like [Solanum tuberosum]	Solanum tuberosum	9
Cluster-33922.91216;orf1	len=564 frame:-1 start:2647 end:956 gi|565377705|ref|XP_006355310.1| PREDICTED: clathrin interactor EPSIN 1-like isoform X2 [Solanum tuberosum]	Solanum tuberosum	9
Cluster-33922.97934;orf1	len=236 frame:2 start:74 end:781 gi|460407335|ref|XP_004249108.1| PREDICTED: nascent polypeptide-associated complex subunit alpha-like protein 1 [Solanum lycopersicum]	Solanum lycopersicum	29
Cluster-33922.85361;orf1	len=193 frame:-1 start:851 end:273 gi|565365331|ref|XP_006349368.1| PREDICTED: uncharacterized protein LOC102604409 [Solanum tuberosum]	Solanum tuberosum	13
Cluster-33922.60092;orf1	len=220 frame:3 start:2406 end:3065 gi|565369224|ref|XP_006351236.1| PREDICTED: mitochondrial carnitine/acylcarnitine carrier-like protein-like isoform X1 [Solanum tuberosum]>gi	Solanum tuberosum	7
Cluster-33922.87317;orf1	len=563 frame:-3 start:1984 end:296 gi|460380341|ref|XP_004235915.1| PREDICTED: uncharacterized protein LOC101263891 [Solanum lycopersicum]	Solanum lycopersicum	11
Cluster-33922.95434;orf1	len=574 frame:-2 start:2406 end:685 gi|565355011|ref|XP_006344398.1| PREDICTED: pantothenate kinase 2-like isoform X1 [Solanum tuberosum]>gi	Solanum tuberosum	6
Cluster-33922.102439;orf1	len=575 frame:3 start:1194 end:2918 gi|565379520|ref|XP_006356169.1| PREDICTED: N-alpha-acetyltransferase 15, NatA auxiliary subunit-like [Solanum tuberosum]	Solanum tuberosum	12
Cluster-33922.119660;orf1	len=264 frame:-2 start:1029 end:238 gi|33327349|gb|AAQ09007.1| superoxidase dismutase [Solanum lycopersicum]	Solanum lycopersicum	24
Cluster-33922.131919;orf1	len=199 frame:-2 start:1783 end:1187 gi|460377534|ref|XP_004234547.1| PREDICTED: peroxidase 72 [Solanum lycopersicum]	Solanum lycopersicum	22
Cluster-33922.23112;orf1	len=240 frame:-3 start:2079 end:1360 gi|565358458|ref|XP_006346044.1| PREDICTED: obg-like ATPase 1-like [Solanum tuberosum]	Solanum tuberosum	9
Cluster-33922.97485;orf1	len=395 frame:1 start:1 end:1185 gi|698477925|ref|XP_009786152.1| PREDICTED: COP9 signalosome complex subunit 5b-like [Nicotiana sylvestris]	Nicotiana sylvestris	9
Cluster-33922.63899;orf1	len=504 frame:-2 start:1718 end:207 gi|698431617|ref|XP_009794755.1| PREDICTED: probable serine/threonine-protein kinase At5g41260 [Nicotiana sylvestris]	Nicotiana sylvestris	13
Cluster-33922.55905;orf1	len=332 frame:-1 start:1179 end:184 gi|460392224|ref|XP_004241717.1| PREDICTED: probable 2-oxoglutarate-dependent dioxygenase AOP1 [Solanum lycopersicum]	Solanum lycopersicum	8
Cluster-33922.116472;orf1	len=219 frame:-2 start:1061 end:405 gi|697189498|ref|XP_009603805.1| PREDICTED: COP9 signalosome complex subunit 8 [Nicotiana tomentosiformis]	Nicotiana tomentosiformis	6
Cluster-33922.122753;orf1	len=219 frame:-1 start:949 end:293 gi|460390881|ref|XP_004241053.1| PREDICTED: uncharacterized protein LOC101261826 [Solanum lycopersicum]	Solanum lycopersicum	12
Cluster-33922.36367;orf1	len=249 frame:3 start:171 end:917 gi|565351224|ref|XP_006342558.1| PREDICTED: glutathione S-transferase-like [Solanum tuberosum]	Solanum tuberosum	10
Cluster-33922.119539;orf1	len=207 frame:-2 start:984 end:364 gi|565362044|ref|XP_006347762.1| PREDICTED: PITH domain-containing protein At3g04780-like [Solanum tuberosum]	Solanum tuberosum	7
Cluster-33922.41396;orf1	len=380 frame:-3 start:1348 end:209 gi|565351166|ref|XP_006342530.1| PREDICTED: xylem cysteine proteinase 1-like [Solanum tuberosum]	Solanum tuberosum	14
Cluster-33922.96269;orf1	len=284 frame:2 start:26 end:877 gi|565366112|ref|XP_006349738.1| PREDICTED: NADH dehydrogenase [ubiquinone] flavoprotein 2, mitochondrial-like [Solanum tuberosum]	Solanum tuberosum	14
Cluster-33922.111001;orf1	len=223 frame:-1 start:723 end:55 gi|336318117|gb|AEI52548.1| pathogenesis-related protein 4b [Capsicum annuum]	Capsicum annuum	62
Cluster-33922.76634;orf1	len=426 frame:-2 start:2968 end:1691 gi|460380249|ref|XP_004235870.1| PREDICTED: 4-coumarate--CoA ligase 1 [Solanum lycopersicum]	Solanum lycopersicum	7
Cluster-33922.136791;orf1	len=338 frame:1 start:94 end:1107 gi|460388270|ref|XP_004239791.1| PREDICTED: dolichyl-phosphate beta-glucosyltransferase [Solanum lycopersicum]	Solanum lycopersicum	9
Cluster-33922.80259;orf1	len=443 frame:3 start:87 end:1415 gi|565386865|ref|XP_006359228.1| PREDICTED: zeaxanthin epoxidase, chloroplastic-like [Solanum tuberosum]	Solanum tuberosum	9
Cluster-33922.39701;orf1	len=425 frame:1 start:64 end:1338 gi|565375369|ref|XP_006354203.1| PREDICTED: enoyl-[acyl-carrier-protein] reductase [NADH], chloroplastic-like [Solanum tuberosum]	Solanum tuberosum	17
Cluster-33922.41429;orf1	len=365 frame:-1 start:1585 end:491 gi|460373260|ref|XP_004232439.1| PREDICTED: uncharacterized protein LOC101268823 [Solanum lycopersicum]>gi	Solanum lycopersicum	8
Cluster-33922.139500;orf1	len=278 frame:1 start:16 end:849 gi|565346802|ref|XP_006340436.1| PREDICTED: uncharacterized protein LOC102592510 [Solanum tuberosum]	Solanum tuberosum	10
Cluster-33922.96940;orf1	len=312 frame:-2 start:936 end:1 gi|460364911|ref|XP_004228352.1| PREDICTED: zinc finger CCCH domain-containing protein 14-like [Solanum lycopersicum]	Solanum lycopersicum	18
Cluster-33922.85999;orf1	len=247 frame:-2 start:1188 end:448 gi|723686731|ref|XP_004236032.2| PREDICTED: glutathione S-transferase U10-like [Solanum lycopersicum]	Solanum lycopersicum	12
Cluster-33922.86873;orf1	len=337 frame:3 start:3 end:1013 gi|460380331|ref|XP_004235910.1| PREDICTED: 50S ribosomal protein L3-2, chloroplastic [Solanum lycopersicum]	Solanum lycopersicum	6
Cluster-33922.100192;orf1	len=532 frame:3 start:396 end:1991 gi|565385547|ref|XP_006358663.1| PREDICTED: mechanosensitive ion channel protein 1, mitochondrial-like isoform X1 [Solanum tuberosum]>gi	Solanum tuberosum	12
Cluster-33922.113598;orf1	len=646 frame:-2 start:2271 end:334 gi|565366395|ref|XP_006349878.1| PREDICTED: cytosolic purine 5'-nucleotidase-like [Solanum tuberosum]	Solanum tuberosum	7
Cluster-33922.53387;orf1	len=208 frame:-2 start:1047 end:424 gi|460368346|ref|XP_004230028.1| PREDICTED: NAD(P)H:quinone oxidoreductase [Solanum lycopersicum]	Solanum lycopersicum	13
Cluster-33922.66533;orf1	len=2165 frame:-2 start:6896 end:402 gi|460383424|ref|XP_004237425.1| PREDICTED: uncharacterized protein LOC101244277 isoform X1 [Solanum lycopersicum]>gi	Solanum lycopersicum	20
Cluster-33922.91410;orf1	len=499 frame:-1 start:1566 end:70 gi|565362202|ref|XP_006347839.1| PREDICTED: mitochondrial import inner membrane translocase subunit TIM44-2-like [Solanum tuberosum]	Solanum tuberosum	11
Cluster-33922.78394;orf1	len=570 frame:2 start:143 end:1852 gi|460373420|ref|XP_004232517.1| PREDICTED: aspartic proteinase-like protein 1 isoform X2 [Solanum lycopersicum]	Solanum lycopersicum	10
Cluster-33922.99912;orf1	len=346 frame:2 start:263 end:1300 gi|565357167|ref|XP_006345419.1| PREDICTED: alpha-N-acetylglucosaminidase-like [Solanum tuberosum]	Solanum tuberosum	7
Cluster-33922.80351;orf1	len=533 frame:-1 start:1916 end:318 gi|565377188|ref|XP_006355071.1| PREDICTED: cytochrome P450 82C4-like [Solanum tuberosum]	Solanum tuberosum	7
Cluster-33922.57165;orf1	len=478 frame:1 start:67 end:1500 gi|565352102|ref|XP_006342986.1| PREDICTED: WD-40 repeat-containing protein MSI4-like [Solanum tuberosum]	Solanum tuberosum	11
Cluster-33922.90199;orf1	len=354 frame:2 start:92 end:1153 gi|565350798|ref|XP_006342349.1| PREDICTED: alpha/beta hydrolase domain-containing protein 13-like isoform X1 [Solanum tuberosum]	Solanum tuberosum	10
Cluster-33922.74218;orf1	len=301 frame:2 start:2 end:904 gi|565378436|ref|XP_006355662.1| PREDICTED: eukaryotic translation initiation factor 3 subunit F-like [Solanum tuberosum]	Solanum tuberosum	15
Cluster-33922.35571;orf1	len=523 frame:3 start:3 end:1571 gi|565359303|ref|XP_006346455.1| PREDICTED: serine carboxypeptidase-like 26-like [Solanum tuberosum]	Solanum tuberosum	10
Cluster-33922.89141;orf1	len=506 frame:-2 start:1876 end:359 gi|209954717|dbj|BAG80549.1| UDP-glucose:glucosyltransferase [Lycium barbarum]	Lycium barbarum	14
Cluster-33922.68676;orf1	len=344 frame:-2 start:1273 end:242 gi|565391863|ref|XP_006361630.1| PREDICTED: probable methionine--tRNA ligase-like [Solanum tuberosum]	Solanum tuberosum	14
Cluster-33922.115297;orf1	len=473 frame:2 start:38 end:1456 gi|565377502|ref|XP_006355217.1| PREDICTED: KH domain-containing protein At4g18375-like [Solanum tuberosum]	Solanum tuberosum	14
Cluster-33922.98735;orf1	len=433 frame:-3 start:1642 end:344 gi|460371946|ref|XP_004231795.1| PREDICTED: COP9 signalosome complex subunit 3 [Solanum lycopersicum]	Solanum lycopersicum	12
Cluster-33922.39658;orf1	len=400 frame:-1 start:1495 end:296 gi|460385102|ref|XP_004238244.1| PREDICTED: COP9 signalosome complex subunit 4 [Solanum lycopersicum]	Solanum lycopersicum	8
Cluster-33922.73217;orf1	len=161 frame:-1 start:483 end:1 gi|698581747|ref|XP_009777631.1| PREDICTED: probable serine/threonine-protein kinase At4g35230 [Nicotiana sylvestris]	Nicotiana sylvestris	11
Cluster-33922.93374;orf1	len=351 frame:-1 start:1513 end:461 gi|565360197|ref|XP_006346856.1| PREDICTED: transmembrane protein 33 homolog [Solanum tuberosum]	Solanum tuberosum	7
Cluster-33922.88167;orf1	len=176 frame:-3 start:898 end:371 gi|565399876|ref|XP_006365467.1| PREDICTED: glycine-rich RNA-binding protein 2, mitochondrial-like [Solanum tuberosum]	Solanum tuberosum	13
Cluster-33922.87375;orf1	len=354 frame:-2 start:1765 end:704 gi|460406722|ref|XP_004248810.1| PREDICTED: rae1-like protein At1g80670 [Solanum lycopersicum]	Solanum lycopersicum	8
Cluster-33922.38043;orf1	len=283 frame:-3 start:1872 end:1024 gi|460411862|ref|XP_004251323.1| PREDICTED: THO complex subunit 4A [Solanum lycopersicum]	Solanum lycopersicum	8
Cluster-33922.58139;orf1	len=404 frame:-2 start:1477 end:266 gi|565347977|ref|XP_006340997.1| PREDICTED: mannose-1-phosphate guanylyltransferase 1-like [Solanum tuberosum]	Solanum tuberosum	11
Cluster-33922.121596;orf1	len=610 frame:3 start:3 end:1832 gi|460367589|ref|XP_004229655.1| PREDICTED: conserved oligomeric Golgi complex subunit 8 [Solanum lycopersicum]	Solanum lycopersicum	10
Cluster-33922.77412;orf1	len=198 frame:-2 start:849 end:256 gi|568214768|ref|NP_001275114.1| translocon-associated protein subunit beta-like precursor [Solanum tuberosum]>gi	Solanum tuberosum	6
Cluster-33922.93098;orf1	len=597 frame:-2 start:2024 end:234 gi|460400808|ref|XP_004245924.1| PREDICTED: nucleolar protein 12 [Solanum lycopersicum]	Solanum lycopersicum	10
Cluster-33922.91493;orf1	len=590 frame:-2 start:2315 end:546 gi|565398561|ref|XP_006364841.1| PREDICTED: plant intracellular Ras-group-related LRR protein 4-like isoform X1 [Solanum tuberosum]>gi	Solanum tuberosum	15
Cluster-33922.78690;orf1	len=609 frame:-3 start:2985 end:1159 gi|460383426|ref|XP_004237426.1| PREDICTED: MICOS complex subunit MIC60 isoform X1 [Solanum lycopersicum]	Solanum lycopersicum	9
Cluster-33922.110029;orf1	len=406 frame:-3 start:5869 end:4652 gi|698566086|ref|XP_009773414.1| PREDICTED: uncharacterized protein LOC104223642 isoform X1 [Nicotiana sylvestris]	Nicotiana sylvestris	11
Cluster-33922.129161;orf1	len=459 frame:2 start:2 end:1378 gi|565373220|ref|XP_006353174.1| PREDICTED: uncharacterized protein LOC102605433 [Solanum tuberosum]	Solanum tuberosum	8
Cluster-33922.83456;orf1	len=1087 frame:1 start:295 end:3555 gi|460366693|ref|XP_004229214.1| PREDICTED: putative chromatin-remodeling complex ATPase chain [Solanum lycopersicum]	Solanum lycopersicum	7
Cluster-33922.103832;orf1	len=429 frame:2 start:2 end:1288 gi|565365070|ref|XP_006349240.1| PREDICTED: basic 7S globulin-like [Solanum tuberosum]	Solanum tuberosum	28
Cluster-33922.93039;orf1	len=703 frame:-2 start:2110 end:2 gi|565374083|ref|XP_006353593.1| PREDICTED: far upstream element-binding protein 2-like [Solanum tuberosum]	Solanum tuberosum	12
Cluster-33922.95250;orf1	len=192 frame:-1 start:578 end:3 gi|460370086|ref|XP_004230885.1| PREDICTED: triosephosphate isomerase, chloroplastic [Solanum lycopersicum]	Solanum lycopersicum	19
Cluster-33922.95413;orf1	len=582 frame:2 start:47 end:1792 gi|698512434|ref|XP_009801233.1| PREDICTED: acetate/butyrate--CoA ligase AAE7, peroxisomal-like [Nicotiana sylvestris]	Nicotiana sylvestris	8
Cluster-33922.73417;orf1	len=188 frame:3 start:24 end:587 gi|565401517|ref|XP_006366245.1| PREDICTED: uncharacterized protein LOC102601709 [Solanum tuberosum]	Solanum tuberosum	8
Cluster-33922.76512;orf1	len=376 frame:-2 start:1500 end:373 gi|565399275|ref|XP_006365181.1| PREDICTED: uncharacterized protein LOC102586798 isoform X1 [Solanum tuberosum]	Solanum tuberosum	8
Cluster-33922.130320;orf1	len=342 frame:3 start:9 end:1034 gi|565376845|ref|XP_006354905.1| PREDICTED: probable carboxylesterase 2-like [Solanum tuberosum]	Solanum tuberosum	8
Cluster-33922.94900;orf1	len=155 frame:2 start:38 end:502 gi|565389812|ref|XP_006360642.1| PREDICTED: histone deacetylase complex subunit SAP18-like [Solanum tuberosum]>gi	Solanum tuberosum	6
Cluster-33922.98261;orf1	len=334 frame:3 start:3 end:1004 gi|565396162|ref|XP_006363700.1| PREDICTED: copper chaperone for superoxide dismutase, chloroplastic/cytosolic-like isoform X1 [Solanum tuberosum]	Solanum tuberosum	10
Cluster-33922.104485;orf1	len=143 frame:3 start:3 end:431 gi|565373896|ref|XP_006353502.1| PREDICTED: profilin-1-like [Solanum tuberosum]	Solanum tuberosum	15
Cluster-33922.43149;orf1	len=368 frame:-2 start:1505 end:402 gi|565357680|ref|XP_006345667.1| PREDICTED: uncharacterized protein LOC102590982 [Solanum tuberosum]	Solanum tuberosum	7
Cluster-33922.48744;orf2	len=449 frame:3 start:171 end:1517 gi|460403840|ref|XP_004247394.1| PREDICTED: probable polygalacturonase [Solanum lycopersicum]	Solanum lycopersicum	13
Cluster-33922.76456;orf1	len=179 frame:3 start:90 end:626 gi|565396818|ref|XP_006364005.1| PREDICTED: universal stress protein A-like protein-like [Solanum tuberosum]	Solanum tuberosum	6
Cluster-33922.71861;orf1	len=274 frame:3 start:3 end:824 gi|565365241|ref|XP_006349325.1| PREDICTED: 60S ribosomal protein L3-2-like isoform X1 [Solanum tuberosum]>gi	Solanum tuberosum	39
Cluster-33922.67516;orf1	len=894 frame:-2 start:3769 end:1088 gi|697169413|ref|XP_009593599.1| PREDICTED: importin subunit beta-1-like [Nicotiana tomentosiformis]>gi	Nicotiana tomentosiformis	14
Cluster-33922.75561;orf1	len=260 frame:-3 start:780 end:1 gi|460396824|ref|XP_004243970.1| PREDICTED: peroxisomal 2,4-dienoyl-CoA reductase [Solanum lycopersicum]	Solanum lycopersicum	8
Cluster-33922.79944;orf1	len=521 frame:-1 start:1757 end:195 gi|565380242|ref|XP_006356514.1| PREDICTED: WD40 repeat-containing protein SMU1-like [Solanum tuberosum]	Solanum tuberosum	9
Cluster-33922.117810;orf1	len=666 frame:-2 start:3539 end:1542 gi|565354646|ref|XP_006344221.1| PREDICTED: bilirubin oxidase-like [Solanum tuberosum]	Solanum tuberosum	11
Cluster-33922.128439;orf1	len=304 frame:-3 start:1065 end:154 gi|698517328|ref|XP_009803547.1| PREDICTED: (+)-neomenthol dehydrogenase-like [Nicotiana sylvestris]	Nicotiana sylvestris	6
Cluster-33922.108205;orf1	len=263 frame:2 start:44 end:832 gi|565399529|ref|XP_006365302.1| PREDICTED: transmembrane emp24 domain-containing protein p24delta7-like [Solanum tuberosum]	Solanum tuberosum	9
Cluster-33922.65824;orf1	len=750 frame:-3 start:2443 end:194 gi|565402618|ref|XP_006366770.1| PREDICTED: conserved oligomeric Golgi complex subunit 4-like [Solanum tuberosum]	Solanum tuberosum	7
Cluster-33922.104327;orf1	len=411 frame:1 start:22 end:1254 gi|460409997|ref|XP_004250419.1| PREDICTED: putative rRNA methyltransferase [Solanum lycopersicum]	Solanum lycopersicum	7
Cluster-33922.86527;orf1	len=612 frame:2 start:71 end:1906 gi|460391001|ref|XP_004241112.1| PREDICTED: peptide-N4-(N-acetyl-beta-glucosaminyl)asparagine amidase A-like [Solanum lycopersicum]	Solanum lycopersicum	10
Cluster-33922.49058;orf1	len=323 frame:3 start:135 end:1103 gi|565348015|ref|XP_006341016.1| PREDICTED: uncharacterized protein At2g37660, chloroplastic-like [Solanum tuberosum]	Solanum tuberosum	11
Cluster-33922.68587;orf1	len=111 frame:2 start:2 end:334 gi|460367695|ref|XP_004229706.1| PREDICTED: ras-related protein RABH1b [Solanum lycopersicum]	Solanum lycopersicum	6
Cluster-33922.91688;orf1	len=863 frame:1 start:1 end:2589 gi|747054351|ref|XP_011073378.1| PREDICTED: protein TOPLESS [Sesamum indicum]	Sesamum indicum	16
Cluster-33922.93453;orf1	len=973 frame:3 start:3 end:2921 gi|460410614|ref|XP_004250719.1| PREDICTED: SCY1-like protein 2 [Solanum lycopersicum]	Solanum lycopersicum	10
Cluster-33922.110232;orf1	len=395 frame:3 start:84 end:1268 gi|568214760|ref|NP_001275479.1| Erwinia induced protein 1 precursor [Solanum tuberosum]>gi	Solanum tuberosum	15
Cluster-33922.119179;orf1	len=309 frame:-2 start:1270 end:344 gi|565398995|ref|XP_006365049.1| PREDICTED: pyrroline-5-carboxylate reductase-like [Solanum tuberosum]	Solanum tuberosum	7
Cluster-33922.121504;orf1	len=332 frame:3 start:3 end:998 gi|565396647|ref|XP_006363921.1| PREDICTED: carboxypeptidase Y-like [Solanum tuberosum]	Solanum tuberosum	12
Cluster-33922.39150;orf1	len=523 frame:-2 start:1839 end:271 gi|661884973|emb|CDP11505.1| unnamed protein product [Coffea canephora]	Coffea canephora	9
Cluster-33922.98742;orf1	len=644 frame:2 start:554 end:2485 gi|387538847|gb|AFJ79639.1| chloroplast polyphenol oxidase [Solanum melongena]	Solanum melongena	99
Cluster-33922.99299;orf2	len=668 frame:-1 start:9076 end:7073 gi|697141328|ref|XP_009624778.1| PREDICTED: protein LYK5-like [Nicotiana tomentosiformis]	Nicotiana tomentosiformis	11
Cluster-33922.42755;orf1	len=162 frame:3 start:3 end:488 gi|460408454|ref|XP_004249660.1| PREDICTED: 60S ribosomal protein L23a-like [Solanum lycopersicum]	Solanum lycopersicum	17
Cluster-33922.68182;orf1	len=437 frame:-2 start:1869 end:559 gi|460395608|ref|XP_004243374.1| PREDICTED: tyrosine aminotransferase-like [Solanum lycopersicum]	Solanum lycopersicum	11
Cluster-33922.83046;orf1	len=628 frame:2 start:2 end:1885 gi|697128548|ref|XP_009618331.1| PREDICTED: selenoprotein O-like [Nicotiana tomentosiformis]	Nicotiana tomentosiformis	10
Cluster-33922.52500;orf1	len=720 frame:3 start:204 end:2363 gi|565373644|ref|XP_006353380.1| PREDICTED: ABC transporter B family member 28-like [Solanum tuberosum]	Solanum tuberosum	7
Cluster-33922.101514;orf1	len=656 frame:-1 start:2291 end:324 gi|659093082|ref|XP_008447362.1| PREDICTED: WD repeat-containing protein 70 [Cucumis melo]	Cucumis melo	9
Cluster-33922.86048;orf1	len=491 frame:3 start:129 end:1601 gi|565401744|ref|XP_006366355.1| PREDICTED: BTB/POZ domain-containing protein At3g09030-like [Solanum tuberosum]	Solanum tuberosum	6
Cluster-33922.72468;orf1	len=384 frame:-2 start:1152 end:1 gi|565397834|ref|XP_006364489.1| PREDICTED: abscisic-aldehyde oxidase-like [Solanum tuberosum]	Solanum tuberosum	8
Cluster-33922.93635;orf1	len=386 frame:3 start:228 end:1385 gi|565378268|ref|XP_006355581.1| PREDICTED: lisH domain-containing protein C1711.05-like isoform X1 [Solanum tuberosum]	Solanum tuberosum	7
Cluster-33922.93755;orf1	len=222 frame:-3 start:1146 end:481 gi|697177805|ref|XP_009597878.1| PREDICTED: ubiquitin domain-containing protein DSK2b-like isoform X1 [Nicotiana tomentosiformis]	Nicotiana tomentosiformis	11
Cluster-33922.92813;orf1	len=102 frame:-1 start:774 end:469 gi|565359137|ref|XP_006346374.1| PREDICTED: uncharacterized protein LOC102579417 isoform X1 [Solanum tuberosum]>gi	Solanum tuberosum	12
Cluster-33922.67948;orf1	len=968 frame:-1 start:3329 end:426 gi|565402613|ref|XP_006366768.1| PREDICTED: uncharacterized protein LOC102604724 isoform X1 [Solanum tuberosum]	Solanum tuberosum	14
Cluster-33922.86378;orf1	len=439 frame:-3 start:1725 end:409 gi|565352056|ref|XP_006342963.1| PREDICTED: glycylpeptide N-tetradecanoyltransferase 1-like [Solanum tuberosum]	Solanum tuberosum	9
Cluster-33922.90216;orf1	len=167 frame:-3 start:828 end:328 gi|460404570|ref|XP_004247754.1| PREDICTED: cyanate hydratase [Solanum lycopersicum]	Solanum lycopersicum	6
Cluster-33922.45559;orf1	len=255 frame:2 start:128 end:892 gi|565354339|ref|XP_006344069.1| PREDICTED: GILT-like protein F37H8.5-like [Solanum tuberosum]	Solanum tuberosum	12
Cluster-33922.81956;orf1	len=151 frame:2 start:251 end:703 gi|661898178|emb|CDO98145.1| unnamed protein product [Coffea canephora]	Coffea canephora	8
Cluster-33922.122819;orf1	len=109 frame:1 start:1 end:327 gi|698457931|ref|XP_009780941.1| PREDICTED: trans-resveratrol di-O-methyltransferase-like [Nicotiana sylvestris]	Nicotiana sylvestris	8
Cluster-33922.81047;orf1	len=662 frame:1 start:505 end:2490 gi|723686801|ref|XP_010318818.1| PREDICTED: uncharacterized protein LOC101255186 [Solanum lycopersicum]	Solanum lycopersicum	12
Cluster-33922.108764;orf1	len=199 frame:3 start:399 end:995 gi|460368362|ref|XP_004230036.1| PREDICTED: peptidyl-prolyl cis-trans isomerase CYP22 [Solanum lycopersicum]	Solanum lycopersicum	11
Cluster-33922.81477;orf2	len=92 frame:-1 start:3085 end:2810 gi|719962989|ref|XP_010248392.1| PREDICTED: pyruvate kinase, cytosolic isozyme [Nelumbo nucifera]>gi	Nelumbo nucifera	16
Cluster-33922.52093;orf2	len=733 frame:-2 start:3103 end:905 gi|460380014|ref|XP_004235753.1| PREDICTED: synaptotagmin-5 [Solanum lycopersicum]	Solanum lycopersicum	9
Cluster-33922.70400;orf1	len=320 frame:2 start:59 end:1018 gi|565402978|ref|XP_006366945.1| PREDICTED: monothiol glutaredoxin-S16, chloroplastic-like [Solanum tuberosum]	Solanum tuberosum	8
Cluster-33922.63234;orf1	len=283 frame:-2 start:1068 end:220 gi|460373985|ref|XP_004232792.1| PREDICTED: vesicle-associated protein 4-2 [Solanum lycopersicum]>gi	Solanum lycopersicum	9
Cluster-33922.97981;orf1	len=171 frame:1 start:1597 end:2109 gi|661568581|gb|AIE16176.1| fructose-1,6-bisphosphatase [Nicotiana tabacum]	Nicotiana tabacum	9
Cluster-33922.72361;orf1	len=819 frame:-2 start:2844 end:388 gi|698478343|ref|XP_009786337.1| PREDICTED: U-box domain-containing protein 44-like [Nicotiana sylvestris]	Nicotiana sylvestris	8
Cluster-33922.87790;orf1	len=246 frame:3 start:390 end:1127 gi|170773908|gb|ACB32230.1| 6,7-dimethyl-8-ribityllumazine synthase precursor [Solanum chacoense]	Solanum chacoense	15
Cluster-33922.62680;orf1	len=196 frame:-3 start:1286 end:699 gi|2500717|sp|Q41495.1|ST14_SOLTU RecName: Full=STS14 protein; Flags: Precursor>gi|11177146|gb|AAG32153.1|U17111_1 pistil-specific; similar to PR-1 proteins, Swiss-Prot Accession Number P11670 [Solanum tuberosum]>gi	Solanum tuberosum	12
Cluster-33922.75935;orf1	len=165 frame:1 start:1 end:495 gi|848925891|ref|XP_012858801.1| PREDICTED: protein mago nashi homolog [Erythranthe guttatus]>gi	Erythranthe guttatus	7
Cluster-33922.82308;orf1	len=420 frame:-1 start:1260 end:1 gi|743784890|ref|XP_010921769.1| PREDICTED: cullin-1-like [Elaeis guineensis]	Elaeis guineensis	8
Cluster-33922.95378;orf2	len=126 frame:3 start:6 end:383 gi|460379010|ref|XP_004235258.1| PREDICTED: 60S ribosomal protein L35a-2 [Solanum lycopersicum]	Solanum lycopersicum	17
Cluster-33922.87162;orf1	len=273 frame:-1 start:1189 end:371 gi|747103626|ref|XP_011100010.1| PREDICTED: 14-3-3 protein 1-like [Sesamum indicum]	Sesamum indicum	25
Cluster-33922.39534;orf1	len=746 frame:2 start:83 end:2320 gi|460377247|ref|XP_004234405.1| PREDICTED: cleavage and polyadenylation specificity factor subunit 2 [Solanum lycopersicum]	Solanum lycopersicum	11
Cluster-33922.114970;orf1	len=493 frame:-1 start:2006 end:528 gi|565360740|ref|XP_006347124.1| PREDICTED: sphingosine kinase 2-like isoform X1 [Solanum tuberosum]	Solanum tuberosum	9
Cluster-33922.28347;orf1	len=761 frame:-1 start:2600 end:318 gi|723660872|ref|XP_010326073.1| PREDICTED: xylem serine proteinase 1 [Solanum lycopersicum]	Solanum lycopersicum	6
Cluster-33922.91749;orf2	len=175 frame:3 start:30 end:554 gi|698449578|ref|XP_009774277.1| PREDICTED: uncharacterized protein LOC104224348 [Nicotiana sylvestris]	Nicotiana sylvestris	8
Cluster-33922.72249;orf1	len=306 frame:1 start:1 end:918 gi|694387172|ref|XP_009369349.1| PREDICTED: hypersensitive-induced response protein 1 isoform X1 [Pyrus x bretschneideri]	Pyrus x bretschneideri	20
Cluster-33922.26779;orf1	len=641 frame:-1 start:2228 end:306 gi|723711649|ref|XP_010323112.1| PREDICTED: probable inactive receptor kinase At5g58300 [Solanum lycopersicum]	Solanum lycopersicum	7
Cluster-33922.84365;orf1	len=218 frame:3 start:3 end:656 gi|565386463|ref|XP_006359031.1| PREDICTED: probable signal peptidase complex subunit 2-like [Solanum tuberosum]	Solanum tuberosum	11
Cluster-33922.83647;orf1	len=556 frame:-3 start:1986 end:319 gi|565369686|ref|XP_006351465.1| PREDICTED: tubulin gamma-1 chain-like [Solanum tuberosum]	Solanum tuberosum	8
Cluster-33922.68635;orf1	len=289 frame:-3 start:1148 end:282 gi|568837106|ref|XP_006472571.1| PREDICTED: 14-3-3-like protein-like [Citrus sinensis]	Citrus sinensis	49
Cluster-33922.101468;orf1	len=502 frame:-2 start:1993 end:488 gi|460394161|ref|XP_004242673.1| PREDICTED: vinorine synthase-like [Solanum lycopersicum]	Solanum lycopersicum	8
Cluster-33922.129735;orf1	len=291 frame:-1 start:1299 end:427 gi|565389515|ref|XP_006360499.1| PREDICTED: ribosome-recycling factor, chloroplastic-like [Solanum tuberosum]	Solanum tuberosum	5
Cluster-33922.76941;orf1	len=316 frame:-3 start:1272 end:325 gi|565372641|ref|XP_006352900.1| PREDICTED: uncharacterized protein At1g32220, chloroplastic-like [Solanum tuberosum]	Solanum tuberosum	7
Cluster-33922.46559;orf1	len=341 frame:1 start:307 end:1329 gi|565399217|ref|XP_006365154.1| PREDICTED: chitinase 1-like [Solanum tuberosum]	Solanum tuberosum	10
Cluster-33922.38492;orf1	len=80 frame:-2 start:350 end:111 gi|565376600|ref|XP_006354791.1| PREDICTED: delta-1-pyrroline-5-carboxylate dehydrogenase 12A1, mitochondrial-like [Solanum tuberosum]	Solanum tuberosum	11
Cluster-33922.102049;orf1	len=271 frame:-2 start:1106 end:294 gi|568215557|ref|NP_001275117.1| nuclear cap-binding protein CBP20 [Solanum tuberosum]>gi	Solanum tuberosum	7
Cluster-33922.115401;orf1	len=179 frame:-3 start:622 end:86 gi|697097355|ref|XP_009621118.1| PREDICTED: fruit protein pKIWI501-like [Nicotiana tomentosiformis]	Nicotiana tomentosiformis	13
Cluster-33922.72512;orf1	len=284 frame:-3 start:1147 end:296 gi|565397747|ref|XP_006364446.1| PREDICTED: TATA-binding protein-associated factor 2N-like isoform X1 [Solanum tuberosum]	Solanum tuberosum	6
Cluster-33922.43531;orf1	len=301 frame:2 start:2495 end:3397 gi|565346471|ref|XP_006340278.1| PREDICTED: short-chain dehydrogenase/reductase 2b-like isoform X1 [Solanum tuberosum]>gi	Solanum tuberosum	6
Cluster-33922.86456;orf1	len=107 frame:-2 start:735 end:415 gi|698573257|ref|XP_009775359.1| PREDICTED: patellin-3-like [Nicotiana sylvestris]	Nicotiana sylvestris	13
Cluster-33922.56746;orf1	len=220 frame:-3 start:661 end:2 gi|565348957|ref|XP_006341466.1| PREDICTED: uncharacterized protein At4g14100-like [Solanum tuberosum]	Solanum tuberosum	8
Cluster-33922.94732;orf2	len=431 frame:-3 start:5047 end:3755 gi|565401391|ref|XP_006366185.1| PREDICTED: bifunctional dethiobiotin synthetase/7,8-diamino-pelargonic acid aminotransferase, mitochondrial-like [Solanum tuberosum]	Solanum tuberosum	5
Cluster-33922.82343;orf1	len=103 frame:2 start:2 end:310 gi|565379070|ref|XP_006355966.1| PREDICTED: threonine--tRNA ligase, mitochondrial-like [Solanum tuberosum]	Solanum tuberosum	10
Cluster-33922.86163;orf1	len=445 frame:1 start:61 end:1395 gi|565342861|ref|XP_006338559.1| PREDICTED: protease Do-like 1, chloroplastic-like [Solanum tuberosum]	Solanum tuberosum	6
Cluster-33922.74439;orf1	len=97 frame:-3 start:293 end:3 gi|565366863|ref|XP_006350101.1| PREDICTED: leucine aminopeptidase 2, chloroplastic-like [Solanum tuberosum]	Solanum tuberosum	17
Cluster-33922.61601;orf1	len=194 frame:-1 start:866 end:285 gi|565387849|ref|XP_006359700.1| PREDICTED: heavy metal-associated isoprenylated plant protein 26-like [Solanum tuberosum]	Solanum tuberosum	5
Cluster-33922.133742;orf1	len=68 frame:-1 start:206 end:3 gi|568214369|ref|NP_001275196.1| uncharacterized protein LOC102577817 [Solanum tuberosum]>gi	Solanum tuberosum	10
Cluster-33922.83774;orf1	len=416 frame:-3 start:1803 end:556 gi|565399797|ref|XP_006365430.1| PREDICTED: phosphoribosylformylglycinamidine cyclo-ligase, chloroplastic isoform X2 [Solanum tuberosum]	Solanum tuberosum	9
Cluster-33922.69203;orf1	len=450 frame:-3 start:1839 end:490 gi|460365516|ref|XP_004228647.1| PREDICTED: IAA-amino acid hydrolase ILR1-like 3 [Solanum lycopersicum]	Solanum lycopersicum	10
Cluster-33922.20969;orf1	len=734 frame:-3 start:2487 end:286 gi|460367064|ref|XP_004229395.1| PREDICTED: DNA replication licensing factor MCM7 [Solanum lycopersicum]	Solanum lycopersicum	6
Cluster-33922.71694;orf1	len=143 frame:1 start:136 end:564 gi|460394782|ref|XP_004242970.1| PREDICTED: uncharacterized protein LOC101266345 isoform X1 [Solanum lycopersicum]>gi	Solanum lycopersicum	9
Cluster-33922.77200;orf1	len=242 frame:-1 start:1009 end:284 gi|698483803|ref|XP_009788741.1| PREDICTED: endo-1,3;1,4-beta-D-glucanase-like [Nicotiana sylvestris]	Nicotiana sylvestris	10
Cluster-33922.47050;orf1	len=510 frame:-1 start:1723 end:194 gi|565375243|ref|XP_006354142.1| PREDICTED: glucan endo-1,3-beta-glucosidase 4-like [Solanum tuberosum]	Solanum tuberosum	10
Cluster-33922.99225;orf1	len=304 frame:2 start:698 end:1609 gi|723666438|ref|XP_010315392.1| PREDICTED: transportin-1 isoform X2 [Solanum lycopersicum]	Solanum lycopersicum	10
Cluster-55713.2;orf1	len=362 frame:-1 start:1086 end:1 gi|2213877|gb|AAB61597.1| glutamine synthetase [Hevea brasiliensis]	Hevea brasiliensis	32
Cluster-33922.109467;orf1	len=999 frame:-1 start:3178 end:182 gi|565391431|ref|XP_006361426.1| PREDICTED: cell division cycle 5-like protein-like [Solanum tuberosum]	Solanum tuberosum	14
Cluster-33922.96013;orf2	len=286 frame:-3 start:2786 end:1929 gi|460404838|ref|XP_004247887.1| PREDICTED: adenosylhomocysteinase [Solanum lycopersicum]	Solanum lycopersicum	119
Cluster-33922.115138;orf2	len=582 frame:1 start:2203 end:3948 gi|565378905|ref|XP_006355885.1| PREDICTED: pre-mRNA-processing factor 39-like isoform X1 [Solanum tuberosum]>gi	Solanum tuberosum	12
Cluster-33922.114819;orf1	len=366 frame:-1 start:1461 end:364 gi|460367299|ref|XP_004229512.1| PREDICTED: uric acid degradation bifunctional protein TTL isoform X1 [Solanum lycopersicum]	Solanum lycopersicum	7
Cluster-33922.94817;orf1	len=544 frame:2 start:2 end:1633 gi|460376522|ref|XP_004234047.1| PREDICTED: disease resistance RPP8-like protein 3 [Solanum lycopersicum]	Solanum lycopersicum	10
Cluster-33922.77905;orf1	len=528 frame:-3 start:1584 end:1 gi|565373367|ref|XP_006353246.1| PREDICTED: LETM1 and EF-hand domain-containing protein 1, mitochondrial-like [Solanum tuberosum]	Solanum tuberosum	9
Cluster-33922.50798;orf1	len=292 frame:-3 start:1187 end:312 gi|565342019|ref|XP_006338161.1| PREDICTED: probable strigolactone esterase D14-like [Solanum tuberosum]	Solanum tuberosum	5
Cluster-33922.79164;orf1	len=124 frame:1 start:1 end:372 gi|568215079|ref|NP_001275390.1| stem-specific protein TSJT1-like [Solanum tuberosum]>gi	Solanum tuberosum	15
Cluster-33922.92053;orf1	len=460 frame:1 start:73 end:1452 gi|460412005|ref|XP_004251394.1| PREDICTED: methyl-CpG-binding domain-containing protein 11-like [Solanum lycopersicum]	Solanum lycopersicum	6
Cluster-33922.87293;orf1	len=406 frame:2 start:77 end:1294 gi|565362299|ref|XP_006347886.1| PREDICTED: methionine aminopeptidase 1A-like [Solanum tuberosum]	Solanum tuberosum	8
Cluster-33922.89082;orf2	len=413 frame:-3 start:4323 end:3085 gi|697127939|ref|XP_009618021.1| PREDICTED: alpha-aminoadipic semialdehyde synthase [Nicotiana tomentosiformis]	Nicotiana tomentosiformis	10
Cluster-33922.89762;orf1	len=575 frame:-2 start:1725 end:1 gi|460370118|ref|XP_004230901.1| PREDICTED: probable transcription factor PosF21 [Solanum lycopersicum]	Solanum lycopersicum	6
Cluster-33922.55560;orf1	len=300 frame:-2 start:3409 end:2510 gi|698573826|ref|XP_009775508.1| PREDICTED: inositol monophosphatase 3 [Nicotiana sylvestris]	Nicotiana sylvestris	9
Cluster-33922.83073;orf1	len=488 frame:1 start:10 end:1473 gi|460409461|ref|XP_004250157.1| PREDICTED: putative UDP-rhamnose:rhamnosyltransferase 1 [Solanum lycopersicum]	Solanum lycopersicum	13
Cluster-33922.74426;orf1	len=350 frame:2 start:113 end:1162 gi|697159289|ref|XP_009588401.1| PREDICTED: protein farnesyltransferase/geranylgeranyltransferase type-1 subunit alpha [Nicotiana tomentosiformis]	Nicotiana tomentosiformis	7
Cluster-33922.36628;orf1	len=201 frame:-2 start:603 end:1 gi|565346800|ref|XP_006340435.1| PREDICTED: putative amidase C869.01-like [Solanum tuberosum]	Solanum tuberosum	7
Cluster-33922.93717;orf1	len=423 frame:-1 start:2152 end:884 gi|565374409|ref|XP_006353756.1| PREDICTED: serine/threonine-protein kinase HT1-like [Solanum tuberosum]	Solanum tuberosum	5
Cluster-33922.83893;orf1	len=178 frame:3 start:3 end:536 gi|565389908|ref|XP_006360689.1| PREDICTED: probable glutathione peroxidase 8-like [Solanum tuberosum]	Solanum tuberosum	11
Cluster-33922.109819;orf1	len=131 frame:-1 start:393 end:1 gi|565389047|ref|XP_006360276.1| PREDICTED: glucan 1,3-beta-glucosidase-like [Solanum tuberosum]	Solanum tuberosum	9
Cluster-33922.69007;orf1	len=165 frame:1 start:541 end:1035 gi|565379730|ref|XP_006356272.1| PREDICTED: pathogen-related protein-like [Solanum tuberosum]	Solanum tuberosum	8
Cluster-33922.74932;orf1	len=439 frame:-3 start:1579 end:263 gi|565366863|ref|XP_006350101.1| PREDICTED: leucine aminopeptidase 2, chloroplastic-like [Solanum tuberosum]	Solanum tuberosum	72
Cluster-33922.108568;orf1	len=1223 frame:1 start:73 end:3741 gi|697171987|ref|XP_009594929.1| PREDICTED: soluble starch synthase 3, chloroplastic/amyloplastic isoform X1 [Nicotiana tomentosiformis]	Nicotiana tomentosiformis	7
Cluster-33922.83427;orf1	len=609 frame:1 start:373 end:2199 gi|565393073|ref|XP_006362208.1| PREDICTED: carbon catabolite repressor protein 4 homolog 1-like [Solanum tuberosum]	Solanum tuberosum	8
Cluster-33922.87573;orf1	len=341 frame:1 start:1609 end:2631 gi|460392178|ref|XP_004241694.1| PREDICTED: methyl-CpG-binding domain-containing protein 11 [Solanum lycopersicum]	Solanum lycopersicum	8
Cluster-33922.50406;orf2	len=577 frame:-1 start:2324 end:594 gi|460370088|ref|XP_004230886.1| PREDICTED: glucan endo-1,3-beta-D-glucosidase [Solanum lycopersicum]	Solanum lycopersicum	7
Cluster-33922.41220;orf1	len=316 frame:-3 start:1354 end:407 gi|723745978|ref|XP_010313442.1| PREDICTED: uncharacterized protein LOC101246990 isoform X2 [Solanum lycopersicum]	Solanum lycopersicum	5
Cluster-33922.58802;orf1	len=507 frame:-1 start:1997 end:477 gi|565361651|ref|XP_006347568.1| PREDICTED: D-xylose-proton symporter-like 2-like [Solanum tuberosum]	Solanum tuberosum	15
Cluster-33922.81179;orf1	len=91 frame:1 start:1 end:273 gi|565403199|ref|XP_006367051.1| PREDICTED: kirola-like [Solanum tuberosum]	Solanum tuberosum	15
Cluster-33922.63282;orf1	len=156 frame:2 start:2 end:469 gi|697153832|ref|XP_009631169.1| PREDICTED: ras-related protein RABB1b [Nicotiana tomentosiformis]	Nicotiana tomentosiformis	17
Cluster-33922.98610;orf1	len=154 frame:-3 start:1220 end:759 gi|698539286|ref|XP_009765404.1| PREDICTED: bifunctional aspartate aminotransferase and glutamate/aspartate-prephenate aminotransferase [Nicotiana sylvestris]	Nicotiana sylvestris	5
Cluster-33922.90498;orf1	len=187 frame:-2 start:561 end:1 gi|672169510|ref|XP_008804786.1| PREDICTED: cytochrome c oxidase subunit 6b-1-like [Phoenix dactylifera]	Phoenix dactylifera	9
Cluster-33922.122531;orf1	len=244 frame:3 start:24 end:755 gi|565359979|ref|XP_006346760.1| PREDICTED: glutamine synthetase cytosolic isozyme 1-1-like [Solanum tuberosum]	Solanum tuberosum	34
Cluster-33922.75333;orf1	len=357 frame:1 start:298 end:1368 gi|460413747|ref|XP_004252241.1| PREDICTED: actin-related protein 4 [Solanum lycopersicum]	Solanum lycopersicum	8
Cluster-33922.99440;orf1	len=191 frame:-1 start:1701 end:1129 gi|565372363|ref|XP_006352765.1| PREDICTED: probable serine/threonine-protein kinase BUD32 homolog [Solanum tuberosum]	Solanum tuberosum	8
Cluster-33922.120408;orf1	len=337 frame:2 start:74 end:1084 gi|228480464|gb|ACQ41893.1| cinnamoyl-CoA reductase [Camellia oleifera]	Camellia oleifera	5
Cluster-33922.92476;orf1	len=233 frame:2 start:2 end:700 gi|460393836|ref|XP_004242514.1| PREDICTED: ran-binding protein 1 homolog a [Solanum lycopersicum]	Solanum lycopersicum	8
Cluster-33922.118406;orf2	len=374 frame:2 start:3413 end:4534 gi|460412257|ref|XP_004251518.1| PREDICTED: NEDD8-activating enzyme E1 regulatory subunit-like isoform X1 [Solanum lycopersicum]	Solanum lycopersicum	12
Cluster-33922.55650;orf1	len=304 frame:-2 start:2122 end:1211 gi|565368327|ref|XP_006350798.1| PREDICTED: phosphoserine phosphatase, chloroplastic-like isoform X1 [Solanum tuberosum]	Solanum tuberosum	7
Cluster-33922.60913;orf1	len=751 frame:-2 start:3419 end:1167 gi|565347070|ref|XP_006340557.1| PREDICTED: vacuolar protein sorting-associated protein 53 homolog isoform X1 [Solanum tuberosum]>gi	Solanum tuberosum	6
Cluster-33922.81384;orf1	len=283 frame:-3 start:1195 end:347 gi|565402547|ref|XP_006366736.1| PREDICTED: probable enoyl-CoA hydratase, mitochondrial-like [Solanum tuberosum]	Solanum tuberosum	7
Cluster-33922.86930;orf1	len=693 frame:1 start:1 end:2079 gi|460367477|ref|XP_004229600.1| PREDICTED: clustered mitochondria protein [Solanum lycopersicum]>gi	Solanum lycopersicum	9
Cluster-33922.77090;orf1	len=499 frame:-2 start:1893 end:397 gi|565358735|ref|XP_006346181.1| PREDICTED: putative BPI/LBP family protein At1g04970-like [Solanum tuberosum]	Solanum tuberosum	9
Cluster-33922.75228;orf1	len=837 frame:1 start:268 end:2778 gi|567757499|ref|NP_001274711.1| pyrophosphate-energized membrane proton pump 3-like [Solanum lycopersicum]>gi	Solanum lycopersicum	17
Cluster-33922.89245;orf1	len=986 frame:1 start:226 end:3183 gi|350536915|ref|NP_001234271.1| whitefly-induced gp91-phox [Solanum lycopersicum]>gi	Solanum lycopersicum	7
Cluster-33922.90420;orf2	len=642 frame:3 start:105 end:2030 gi|565396286|ref|XP_006363757.1| PREDICTED: putative ribosomal RNA methyltransferase NOP2-like [Solanum tuberosum]	Solanum tuberosum	9
Cluster-33922.27160;orf1	len=180 frame:3 start:51 end:590 gi|460365679|ref|XP_004228728.1| PREDICTED: inactive protein RESTRICTED TEV MOVEMENT 1-like [Solanum lycopersicum]	Solanum lycopersicum	10
Cluster-33922.66129;orf1	len=336 frame:-1 start:1284 end:277 gi|565373850|ref|XP_006353479.1| PREDICTED: probable lactoylglutathione lyase, chloroplast-like [Solanum tuberosum]	Solanum tuberosum	13
Cluster-33922.92444;orf1	len=331 frame:-2 start:1260 end:268 gi|565384911|ref|XP_006358365.1| PREDICTED: uncharacterized protein LOC102578251 [Solanum tuberosum]	Solanum tuberosum	10
Cluster-33922.95258;orf1	len=1371 frame:-2 start:4488 end:376 gi|723703784|ref|XP_010321745.1| PREDICTED: helicase SKI2W isoform X3 [Solanum lycopersicum]	Solanum lycopersicum	7
Cluster-33922.58471;orf1	len=304 frame:-2 start:1397 end:486 gi|565377077|ref|XP_006355016.1| PREDICTED: UBX domain-containing protein 2-like [Solanum tuberosum]	Solanum tuberosum	9
Cluster-33922.58615;orf1	len=165 frame:3 start:24 end:518 gi|698583860|ref|XP_009778199.1| PREDICTED: remorin-like isoform X1 [Nicotiana sylvestris]	Nicotiana sylvestris	6
Cluster-33922.116778;orf1	len=447 frame:2 start:35 end:1375 gi|565397903|ref|XP_006364522.1| PREDICTED: pentatricopeptide repeat-containing protein At4g35850, mitochondrial-like [Solanum tuberosum]	Solanum tuberosum	8
Cluster-33922.94473;orf1	len=345 frame:-3 start:1403 end:369 gi|565398028|ref|XP_006364582.1| PREDICTED: ribulose-phosphate 3-epimerase, chloroplastic-like [Solanum tuberosum]	Solanum tuberosum	6
Cluster-33922.124368;orf1	len=278 frame:1 start:796 end:1629 gi|350535697|ref|NP_001233952.1| protein tyrosine phosphatase [Solanum lycopersicum]>gi	Solanum lycopersicum	5
Cluster-33922.80743;orf1	len=255 frame:-3 start:1194 end:430 gi|7643790|gb|AAF65510.1| small GTP-binding protein [Capsicum annuum]	Capsicum annuum	22
Cluster-33922.118830;orf1	len=460 frame:-1 start:1996 end:617 gi|698464474|ref|XP_009782446.1| PREDICTED: COP9 signalosome complex subunit 1 [Nicotiana sylvestris]	Nicotiana sylvestris	10
Cluster-33922.89421;orf1	len=304 frame:-3 start:1014 end:103 gi|565361089|ref|XP_006347293.1| PREDICTED: LL-diaminopimelate aminotransferase, chloroplastic-like [Solanum tuberosum]	Solanum tuberosum	10
Cluster-33922.44230;orf1	len=251 frame:-2 start:1211 end:459 gi|460400746|ref|XP_004245893.1| PREDICTED: abscisic acid receptor PYR1-like [Solanum lycopersicum]	Solanum lycopersicum	13
Cluster-33922.86188;orf1	len=413 frame:3 start:648 end:1886 gi|565348981|ref|XP_006341477.1| PREDICTED: GDP-mannose 4,6 dehydratase 1-like [Solanum tuberosum]	Solanum tuberosum	7
Cluster-33922.136506;orf1	len=276 frame:-3 start:1007 end:180 gi|723710278|ref|XP_010322861.1| PREDICTED: acid phosphatase 1-like [Solanum lycopersicum]	Solanum lycopersicum	26
Cluster-33922.129632;orf1	len=627 frame:-3 start:2343 end:463 gi|565346868|ref|XP_006340468.1| PREDICTED: uncharacterized protein LOC102605470 [Solanum tuberosum]	Solanum tuberosum	7
Cluster-33922.86657;orf1	len=596 frame:3 start:138 end:1925 gi|802752961|ref|XP_012088378.1| PREDICTED: cleft lip and palate transmembrane protein 1 homolog [Jatropha curcas]>gi	Jatropha curcas	10
Cluster-33922.99588;orf1	len=207 frame:-2 start:1065 end:445 gi|565374757|ref|XP_006353918.1| PREDICTED: miraculin-like [Solanum tuberosum]	Solanum tuberosum	6
Cluster-33922.92674;orf1	len=143 frame:-2 start:769 end:341 gi|698542744|ref|XP_009766508.1| PREDICTED: plasminogen activator inhibitor 1 RNA-binding protein-like [Nicotiana sylvestris]	Nicotiana sylvestris	12
Cluster-33922.115092;orf1	len=466 frame:-2 start:1625 end:228 gi|565386080|ref|XP_006358867.1| PREDICTED: lysophospholipid acyltransferase 1-like [Solanum tuberosum]	Solanum tuberosum	10
Cluster-33922.37652;orf1	len=511 frame:1 start:55 end:1587 gi|565346626|ref|XP_006340350.1| PREDICTED: translation initiation factor eIF-2B subunit gamma-like [Solanum tuberosum]	Solanum tuberosum	9
Cluster-33922.136721;orf1	len=138 frame:-3 start:599 end:186 gi|697108397|ref|XP_009608056.1| PREDICTED: lignin-forming anionic peroxidase [Nicotiana tomentosiformis]	Nicotiana tomentosiformis	9
Cluster-33922.78871;orf1	len=362 frame:3 start:477 end:1562 gi|460385330|ref|XP_004238357.1| PREDICTED: alkaline/neutral invertase CINV2 [Solanum lycopersicum]	Solanum lycopersicum	15
Cluster-33922.88583;orf1	len=572 frame:-2 start:1740 end:25 gi|460386913|ref|XP_004239138.1| PREDICTED: hepatoma-derived growth factor-related protein 2 [Solanum lycopersicum]	Solanum lycopersicum	13
Cluster-33922.85771;orf1	len=793 frame:-2 start:2380 end:2 gi|565359374|ref|XP_006346490.1| PREDICTED: probable receptor protein kinase TMK1-like [Solanum tuberosum]	Solanum tuberosum	9
Cluster-33922.100109;orf1	len=584 frame:3 start:618 end:2369 gi|698535522|ref|XP_009764211.1| PREDICTED: calcium-dependent protein kinase 1-like [Nicotiana sylvestris]>gi	Nicotiana sylvestris	10
Cluster-33922.81052;orf1	len=131 frame:3 start:81 end:473 gi|726965338|ref|NP_001289846.1| probable aquaporin PIP2-1 [Solanum lycopersicum]>gi	Solanum lycopersicum	34
Cluster-33922.80313;orf1	len=387 frame:-1 start:1162 end:2 gi|565341813|ref|XP_006338065.1| PREDICTED: uncharacterized protein LOC102580540 [Solanum tuberosum]	Solanum tuberosum	9
Cluster-33922.98343;orf1	len=396 frame:3 start:267 end:1454 gi|565359376|ref|XP_006346491.1| PREDICTED: codeine O-demethylase-like [Solanum tuberosum]	Solanum tuberosum	6
Cluster-33922.116471;orf1	len=1026 frame:-1 start:3335 end:258 gi|807201033|ref|NP_001234214.2| phototropin-1 [Solanum lycopersicum]	Solanum lycopersicum	7
Cluster-33922.771;orf1	len=213 frame:-1 start:867 end:229 gi|565364681|ref|XP_006349047.1| PREDICTED: uncharacterized protein At1g08160-like [Solanum tuberosum]	Solanum tuberosum	8
Cluster-22461.0;orf1	len=333 frame:-3 start:1154 end:156 gi|698561112|ref|XP_009772037.1| PREDICTED: polygalacturonase inhibitor 2-like [Nicotiana sylvestris]>gi	Nicotiana sylvestris	7
Cluster-33922.71616;orf1	len=464 frame:-3 start:1738 end:347 gi|565344931|ref|XP_006339556.1| PREDICTED: riboflavin biosynthesis protein PYRD, chloroplastic-like isoform X1 [Solanum tuberosum]	Solanum tuberosum	8
Cluster-33922.38995;orf1	len=370 frame:2 start:2 end:1111 gi|697169487|ref|XP_009593637.1| PREDICTED: protein trichome birefringence-like 39 [Nicotiana tomentosiformis]	Nicotiana tomentosiformis	8
Cluster-33922.90677;orf1	len=130 frame:-3 start:905 end:516 gi|460368799|ref|XP_004230252.1| PREDICTED: 60S ribosomal protein L22-3 [Solanum lycopersicum]>gi	Solanum lycopersicum	15
Cluster-33922.135629;orf1	len=336 frame:-2 start:3066 end:2059 gi|565362070|ref|XP_006347775.1| PREDICTED: multisubstrate pseudouridine synthase 7-like [Solanum tuberosum]	Solanum tuberosum	7
Cluster-33922.85489;orf1	len=270 frame:-3 start:1501 end:692 gi|723683113|ref|XP_004235188.2| PREDICTED: peptide methionine sulfoxide reductase A1 [Solanum lycopersicum]	Solanum lycopersicum	8
Cluster-33922.44635;orf1	len=520 frame:3 start:51 end:1610 gi|565365227|ref|XP_006349318.1| PREDICTED: phosphoribosylamine--glycine ligase, chloroplastic-like [Solanum tuberosum]	Solanum tuberosum	7
Cluster-33922.62855;orf1	len=754 frame:-3 start:2530 end:269 gi|565375071|ref|XP_006354064.1| PREDICTED: exocyst complex component 3-like [Solanum tuberosum]	Solanum tuberosum	13
Cluster-33922.110045;orf1	len=464 frame:-2 start:1434 end:43 gi|565359533|ref|XP_006346562.1| PREDICTED: glutamate-rich WD repeat-containing protein 1-like isoform X2 [Solanum tuberosum]	Solanum tuberosum	7
Cluster-33922.53103;orf1	len=642 frame:1 start:67 end:1992 gi|565359239|ref|XP_006346424.1| PREDICTED: pentatricopeptide repeat-containing protein At2g15690-like isoform X1 [Solanum tuberosum]>gi	Solanum tuberosum	5
Cluster-33922.65169;orf1	len=380 frame:-1 start:3047 end:1908 gi|350536711|ref|NP_001234005.1| glyoxisomal malate dehydrogenase [Solanum lycopersicum]>gi	Solanum lycopersicum	12
Cluster-33922.46322;orf1	len=529 frame:-3 start:1859 end:273 gi|565395321|ref|XP_006363290.1| PREDICTED: serine--tRNA ligase, mitochondrial-like [Solanum tuberosum]	Solanum tuberosum	8
Cluster-33922.96630;orf1	len=235 frame:-2 start:1158 end:454 gi|460381880|ref|XP_004236669.1| PREDICTED: 60S ribosomal protein L6-like [Solanum lycopersicum]	Solanum lycopersicum	21
Cluster-33922.43690;orf1	len=153 frame:-2 start:1838 end:1380 gi|565368127|ref|XP_006350704.1| PREDICTED: probable prefoldin subunit 2-like [Solanum tuberosum]	Solanum tuberosum	6
Cluster-33922.16468;orf1	len=348 frame:-1 start:1281 end:238 gi|460388984|ref|XP_004240143.1| PREDICTED: peroxidase 27-like [Solanum lycopersicum]	Solanum lycopersicum	24
Cluster-33922.70421;orf1	len=512 frame:1 start:40 end:1575 gi|565356474|ref|XP_006345089.1| PREDICTED: UDP-glycosyltransferase 89B1-like [Solanum tuberosum]	Solanum tuberosum	9
Cluster-33922.91438;orf1	len=485 frame:-3 start:2157 end:703 gi|460370739|ref|XP_004231207.1| PREDICTED: hydroquinone glucosyltransferase [Solanum lycopersicum]>gi	Solanum lycopersicum	8
Cluster-33922.68777;orf1	len=231 frame:2 start:2 end:694 gi|565365366|ref|XP_006349385.1| PREDICTED: transmembrane emp24 domain-containing protein p24delta3-like [Solanum tuberosum]	Solanum tuberosum	8
Cluster-33922.43587;orf1	len=455 frame:3 start:3 end:1367 gi|565397624|ref|XP_006364388.1| PREDICTED: probable 1-aminocyclopropane-1-carboxylate deaminase-like isoform X1 [Solanum tuberosum]>gi	Solanum tuberosum	7
Cluster-33922.86713;orf1	len=142 frame:-3 start:428 end:3 gi|565396685|ref|XP_006363940.1| PREDICTED: L-ascorbate oxidase-like [Solanum tuberosum]	Solanum tuberosum	7
Cluster-33922.61035;orf1	len=708 frame:-3 start:2886 end:763 gi|565396273|ref|XP_006363751.1| PREDICTED: VHS domain-containing protein At3g16270-like [Solanum tuberosum]	Solanum tuberosum	8
Cluster-33922.82813;orf1	len=185 frame:1 start:841 end:1395 gi|460414519|ref|XP_004252616.1| PREDICTED: soluble inorganic pyrophosphatase [Solanum lycopersicum]	Solanum lycopersicum	5
Cluster-33922.79898;orf1	len=516 frame:1 start:1 end:1548 gi|565393678|ref|XP_006362498.1| PREDICTED: protein ABCI7, chloroplastic-like [Solanum tuberosum]	Solanum tuberosum	7
Cluster-33922.126337;orf1	len=281 frame:1 start:1 end:843 gi|697142994|ref|XP_009625603.1| PREDICTED: phosphoribosylaminoimidazole carboxylase, chloroplastic-like isoform X2 [Nicotiana tomentosiformis]	Nicotiana tomentosiformis	7
Cluster-33922.85175;orf1	len=433 frame:1 start:127 end:1425 gi|565377438|ref|XP_006355187.1| PREDICTED: delta-aminolevulinic acid dehydratase 1, chloroplastic-like isoform X1 [Solanum tuberosum]>gi	Solanum tuberosum	12
Cluster-33922.90252;orf1	len=329 frame:3 start:72 end:1058 gi|565404877|ref|XP_006367850.1| PREDICTED: ubiquitin fusion degradation protein 1 homolog [Solanum tuberosum]	Solanum tuberosum	6
Cluster-33922.55925;orf1	len=348 frame:-2 start:1228 end:185 gi|565364603|ref|XP_006349010.1| PREDICTED: UDP-glucuronic acid decarboxylase 6-like isoform X1 [Solanum tuberosum]>gi	Solanum tuberosum	21
Cluster-33922.39245;orf1	len=863 frame:-2 start:2939 end:351 gi|565392674|ref|XP_006362017.1| PREDICTED: DNA replication licensing factor mcm4-like [Solanum tuberosum]	Solanum tuberosum	7
Cluster-33922.99581;orf1	len=255 frame:-3 start:765 end:1 gi|565402679|ref|XP_006366800.1| PREDICTED: mitochondrial import receptor subunit TOM40-1-like [Solanum tuberosum]	Solanum tuberosum	7
Cluster-33922.54220;orf1	len=233 frame:3 start:99 end:797 gi|565343139|ref|XP_006338697.1| PREDICTED: mitochondrial import receptor subunit TOM20-like [Solanum tuberosum]	Solanum tuberosum	6
Cluster-33922.60317;orf1	len=447 frame:-3 start:1638 end:298 gi|565357688|ref|XP_006345671.1| PREDICTED: UDP-glucuronic acid decarboxylase 1-like [Solanum tuberosum]	Solanum tuberosum	9
Cluster-33922.87170;orf1	len=640 frame:3 start:3 end:1922 gi|697169084|ref|XP_009593432.1| PREDICTED: titin isoform X8 [Nicotiana tomentosiformis]	Nicotiana tomentosiformis	7
Cluster-33922.94532;orf1	len=479 frame:3 start:51 end:1487 gi|747106523|ref|XP_011101554.1| PREDICTED: probable methionine--tRNA ligase [Sesamum indicum]	Sesamum indicum	9
Cluster-42759.0;orf1	len=297 frame:3 start:3 end:893 gi|566156981|ref|XP_006386379.1| hypothetical protein POPTR_0002s08760g [Populus trichocarpa]>gi	Populus trichocarpa	8
Cluster-33922.91707;orf1	len=304 frame:-1 start:1244 end:333 gi|470127424|ref|XP_004299669.1| PREDICTED: 14-3-3-like protein [Fragaria vesca subsp. vesca]	Fragaria vesca subsp. vesca	50
Cluster-33922.35671;orf1	len=219 frame:1 start:52 end:708 gi|565389072|ref|XP_006360287.1| PREDICTED: 21 kDa seed protein-like [Solanum tuberosum]	Solanum tuberosum	12
Cluster-33922.123390;orf1	len=870 frame:-2 start:2814 end:205 gi|565398577|ref|XP_006364849.1| PREDICTED: nucleolar complex protein 3 homolog [Solanum tuberosum]	Solanum tuberosum	7
Cluster-33922.75237;orf1	len=263 frame:-3 start:972 end:184 gi|460390654|ref|XP_004240943.1| PREDICTED: GDSL esterase/lipase CPRD49-like isoform X1 [Solanum lycopersicum]>gi	Solanum lycopersicum	5
Cluster-33922.44750;orf1	len=541 frame:1 start:1 end:1623 gi|19911171|dbj|BAB86912.1| putative cytochrome P450 [Solanum tuberosum]	Solanum tuberosum	7
Cluster-33922.78160;orf1	len=992 frame:1 start:307 end:3282 gi|460399203|ref|XP_004245131.1| PREDICTED: uncharacterized protein LOC101243915 [Solanum lycopersicum]	Solanum lycopersicum	9
Cluster-33922.120814;orf1	len=696 frame:-2 start:2395 end:308 gi|129563703|gb|ABO31100.1| ovule receptor-like kinase 28 [Solanum chacoense]	Solanum chacoense	8
Cluster-33922.87728;orf1	len=391 frame:3 start:153 end:1325 gi|565354092|ref|XP_006343951.1| PREDICTED: GPN-loop GTPase 1 homolog isoform X1 [Solanum tuberosum]>gi	Solanum tuberosum	6
Cluster-33922.87670;orf1	len=405 frame:2 start:1067 end:2281 gi|698564180|ref|XP_009772911.1| PREDICTED: S-adenosylmethionine synthase 2 [Nicotiana sylvestris]>gi	Nicotiana sylvestris	38
Cluster-33922.50584;orf1	len=366 frame:3 start:2946 end:4043 gi|460398464|ref|XP_004244779.1| PREDICTED: inositol-tetrakisphosphate 1-kinase 4 [Solanum lycopersicum]	Solanum lycopersicum	8
Cluster-33922.104299;orf1	len=504 frame:-3 start:1861 end:350 gi|565353309|ref|XP_006343575.1| PREDICTED: lactation elevated protein 1-like isoform X1 [Solanum tuberosum]>gi	Solanum tuberosum	8
Cluster-33922.121371;orf1	len=1205 frame:2 start:128 end:3742 gi|697175152|ref|XP_009596511.1| PREDICTED: ATP-dependent RNA helicase DHX36 isoform X1 [Nicotiana tomentosiformis]	Nicotiana tomentosiformis	11
Cluster-33922.111083;orf1	len=209 frame:1 start:49 end:675 gi|565381931|ref|XP_006357311.1| PREDICTED: ATP synthase subunit delta', mitochondrial-like [Solanum tuberosum]	Solanum tuberosum	26
Cluster-33922.79660;orf1	len=494 frame:3 start:3 end:1484 gi|460404610|ref|XP_004247774.1| PREDICTED: ammonium transporter 1 member 1 [Solanum lycopersicum]	Solanum lycopersicum	6
Cluster-33922.51898;orf1	len=415 frame:-2 start:1691 end:447 gi|460382490|ref|XP_004236972.1| PREDICTED: chaperone protein dnaJ 15 [Solanum lycopersicum]	Solanum lycopersicum	8
Cluster-33922.82410;orf1	len=947 frame:1 start:1 end:2841 gi|565372719|ref|XP_006352936.1| PREDICTED: protein TOPLESS-like isoform X2 [Solanum tuberosum]	Solanum tuberosum	15
Cluster-33922.85610;orf1	len=269 frame:-3 start:921 end:115 gi|460386704|ref|XP_004239036.1| PREDICTED: probable 6-phosphogluconolactonase 1 [Solanum lycopersicum]>gi	Solanum lycopersicum	8
Cluster-33922.90488;orf1	len=132 frame:3 start:8991 end:9386 gi|697098244|ref|XP_009625768.1| PREDICTED: nudix hydrolase 3 [Nicotiana tomentosiformis]	Nicotiana tomentosiformis	7
Cluster-33922.134795;orf1	len=361 frame:3 start:3 end:1085 gi|460409172|ref|XP_004250013.1| PREDICTED: bark storage protein A-like [Solanum lycopersicum]	Solanum lycopersicum	10
Cluster-33922.89299;orf3	len=144 frame:-1 start:434 end:3 gi|565361736|ref|XP_006347609.1| PREDICTED: alanine--tRNA ligase-like [Solanum tuberosum]	Solanum tuberosum	9
Cluster-33922.107577;orf1	len=419 frame:3 start:234 end:1490 gi|460374333|ref|XP_004232965.1| PREDICTED: phospholipase A1-IIgamma-like [Solanum lycopersicum]	Solanum lycopersicum	86
Cluster-33922.105162;orf1	len=1211 frame:-2 start:3774 end:142 gi|460408655|ref|XP_004249758.1| PREDICTED: DNA-directed RNA polymerase I subunit rpa1 [Solanum lycopersicum]	Solanum lycopersicum	8
Cluster-33922.108070;orf1	len=554 frame:-2 start:2070 end:409 gi|565357637|ref|XP_006345646.1| PREDICTED: uncharacterized protein LOC102580486 [Solanum tuberosum]	Solanum tuberosum	5
Cluster-33922.73188;orf2	len=224 frame:-1 start:1189 end:518 gi|565389553|ref|XP_006360517.1| PREDICTED: RNA-binding protein Nova-2-like [Solanum tuberosum]	Solanum tuberosum	9
Cluster-33922.67660;orf1	len=112 frame:2 start:2 end:337 gi|460367609|ref|XP_004229665.1| PREDICTED: subtilisin-like protease [Solanum lycopersicum]	Solanum lycopersicum	8
Cluster-33922.113398;orf1	len=161 frame:3 start:147 end:629 gi|460367118|ref|XP_004229422.1| PREDICTED: peroxiredoxin-2F, mitochondrial [Solanum lycopersicum]	Solanum lycopersicum	10
Cluster-33922.88244;orf1	len=197 frame:2 start:2 end:592 gi|565402020|ref|XP_006366489.1| PREDICTED: caldesmon-like isoform X2 [Solanum tuberosum]	Solanum tuberosum	5
Cluster-33922.113293;orf1	len=335 frame:-2 start:1648 end:644 gi|460383361|ref|XP_004237394.1| PREDICTED: uncharacterized protein LOC101260128 [Solanum lycopersicum]	Solanum lycopersicum	6
Cluster-33922.71331;orf1	len=168 frame:-1 start:949 end:446 gi|697124982|ref|XP_009616502.1| PREDICTED: NADH dehydrogenase [ubiquinone] 1 alpha subcomplex subunit 13-B [Nicotiana tomentosiformis]>gi	Nicotiana tomentosiformis	8
Cluster-33922.75345;orf1	len=267 frame:2 start:2 end:802 gi|350539341|ref|NP_001234132.1| peroxidase precursor [Solanum lycopersicum]>gi	Solanum lycopersicum	22
Cluster-33922.51593;orf1	len=295 frame:3 start:3 end:887 gi|91209047|ref|YP_538908.1| hypothetical chloroplast RF1 [Solanum bulbocastanum]>gi	Solanum bulbocastanum	8
Cluster-33922.90235;orf1	len=139 frame:2 start:2 end:418 gi|806776648|ref|NP_001234803.2| glyceraldehyde 3-phosphate dehydrogenase [Solanum lycopersicum]	Solanum lycopersicum	109
Cluster-33922.94599;orf1	len=409 frame:3 start:21 end:1247 gi|565371030|ref|XP_006352115.1| PREDICTED: proline iminopeptidase-like [Solanum tuberosum]	Solanum tuberosum	6
Cluster-33922.111263;orf1	len=480 frame:1 start:1 end:1440 gi|460412657|ref|XP_004251714.1| PREDICTED: pyruvate dehydrogenase E1 component subunit alpha-3, chloroplastic-like [Solanum lycopersicum]	Solanum lycopersicum	21
Cluster-33922.77271;orf1	len=228 frame:-3 start:927 end:244 gi|568215006|ref|NP_001274917.1| vesicle transport v-SNARE 13-like [Solanum tuberosum]>gi	Solanum tuberosum	5
Cluster-33922.80051;orf1	len=505 frame:-1 start:1811 end:297 gi|565401203|ref|XP_006366097.1| PREDICTED: 3-oxoacyl-[acyl-carrier-protein] synthase I, chloroplastic-like [Solanum tuberosum]	Solanum tuberosum	22
Cluster-33922.103828;orf1	len=413 frame:2 start:605 end:1843 gi|661890282|emb|CDP05779.1| unnamed protein product [Coffea canephora]	Coffea canephora	8
Cluster-33922.124550;orf1	len=997 frame:2 start:131 end:3121 gi|565348914|ref|XP_006341445.1| PREDICTED: poly [ADP-ribose] polymerase 1-like [Solanum tuberosum]	ADP-ribose	10
Cluster-33922.68502;orf1	len=519 frame:-3 start:1993 end:437 gi|565400148|ref|XP_006365594.1| PREDICTED: LIMR family protein At5g01460-like [Solanum tuberosum]	Solanum tuberosum	5
Cluster-33922.74774;orf1	len=560 frame:1 start:1 end:1680 gi|565355484|ref|XP_006344616.1| PREDICTED: protein AUXIN RESPONSE 4-like [Solanum tuberosum]	Solanum tuberosum	8
Cluster-33922.46985;orf1	len=184 frame:1 start:1 end:552 gi|460367665|ref|XP_004229691.1| PREDICTED: NADH dehydrogenase [ubiquinone] 1 alpha subcomplex assembly factor 3 [Solanum lycopersicum]	Solanum lycopersicum	7
Cluster-33922.62331;orf1	len=609 frame:3 start:276 end:2102 gi|565386664|ref|XP_006359129.1| PREDICTED: beta-hexosaminidase 2-like [Solanum tuberosum]	Solanum tuberosum	7
Cluster-33922.72112;orf1	len=340 frame:3 start:135 end:1154 gi|460367164|ref|XP_004229445.1| PREDICTED: UPF0613 protein PB24D3.06c [Solanum lycopersicum]	Solanum lycopersicum	9
Cluster-33922.90110;orf1	len=1041 frame:2 start:2 end:3124 gi|460395541|ref|XP_004243341.1| PREDICTED: protein STABILIZED1 [Solanum lycopersicum]	Solanum lycopersicum	6
Cluster-33922.39483;orf1	len=332 frame:1 start:67 end:1062 gi|697133591|ref|XP_009620844.1| PREDICTED: RNA polymerase II-associated protein 3 isoform X1 [Nicotiana tomentosiformis]	Nicotiana tomentosiformis	8
Cluster-33922.64006;orf1	len=371 frame:3 start:123 end:1235 gi|460374379|ref|XP_004232988.1| PREDICTED: intersectin-1 [Solanum lycopersicum]	Solanum lycopersicum	7
Cluster-33922.90159;orf1	len=138 frame:-1 start:722 end:309 gi|565344948|ref|XP_006339562.1| PREDICTED: 60S ribosomal protein L36-2-like [Solanum tuberosum]	Solanum tuberosum	6
Cluster-33922.94834;orf1	len=272 frame:-1 start:1375 end:560 gi|565394540|ref|XP_006362915.1| PREDICTED: 60S ribosomal protein L8-like [Solanum tuberosum]	Solanum tuberosum	51
Cluster-33922.130921;orf1	len=597 frame:3 start:132 end:1922 gi|565370292|ref|XP_006351757.1| PREDICTED: dicarboxylate transporter 2.1, chloroplastic-like [Solanum tuberosum]	Solanum tuberosum	6
Cluster-33922.76589;orf1	len=256 frame:2 start:125 end:892 gi|565347453|ref|XP_006340741.1| PREDICTED: cold shock domain-containing protein 3-like [Solanum tuberosum]	Solanum tuberosum	6
Cluster-33922.79573;orf1	len=861 frame:-1 start:3257 end:675 gi|565384788|ref|XP_006358305.1| PREDICTED: CCR4-NOT transcription complex subunit 10-like [Solanum tuberosum]	Solanum tuberosum	9
Cluster-33922.74853;orf1	len=559 frame:3 start:153 end:1829 gi|565398881|ref|XP_006364992.1| PREDICTED: U4/U6.U5 tri-snRNP-associated protein 2-like [Solanum tuberosum]	Solanum tuberosum	6
Cluster-33922.61505;orf1	len=494 frame:3 start:237 end:1718 gi|661877473|emb|CDP18694.1| unnamed protein product [Coffea canephora]	Coffea canephora	10
Cluster-33922.99677;orf1	len=286 frame:3 start:3 end:860 gi|697185717|ref|XP_009601898.1| PREDICTED: putative methyltransferase DDB_G0268948 [Nicotiana tomentosiformis]	Nicotiana tomentosiformis	9
Cluster-33922.37828;orf1	len=635 frame:-3 start:2619 end:715 gi|460366560|ref|XP_004229149.1| PREDICTED: aarF domain-containing protein kinase 4 [Solanum lycopersicum]	Solanum lycopersicum	6
Cluster-33922.77892;orf1	len=347 frame:-3 start:1685 end:645 gi|565386528|ref|XP_006359063.1| PREDICTED: mitochondrial outer membrane import complex protein METAXIN-like [Solanum tuberosum]	Solanum tuberosum	8
Cluster-33922.77034;orf1	len=372 frame:-3 start:1544 end:429 gi|460409293|ref|XP_004250073.1| PREDICTED: phosphoglycolate phosphatase 1B, chloroplastic [Solanum lycopersicum]	Solanum lycopersicum	9
Cluster-33922.77692;orf1	len=583 frame:-1 start:1750 end:2 gi|565398351|ref|XP_006364738.1| PREDICTED: nucleolin-like [Solanum tuberosum]	Solanum tuberosum	8
Cluster-33922.43445;orf1	len=493 frame:-3 start:1550 end:72 gi|723744079|ref|XP_010313087.1| PREDICTED: armadillo repeat-containing protein 6 isoform X1 [Solanum lycopersicum]	Solanum lycopersicum	5
[truncated: 2,892 more rows]

## Sheet: S2
S2. Differentially expressed proteins identified at 12 hpi
Accession	GI	Name	Species	Peptides(95%)	p-value	FoldChange	Log2FoldChange	Uniprot	Gene name
Cluster-33922.50408;orf1	568837913	len=448 frame:3 start:147 end:1490 gi|568837913|ref|XP_006472962.1| PREDICTED: serine/threonine-protein kinase HT1-like isoform X2 [Citrus sinensis]	Citrus sinensis	2	0	99.0832	6.63057	K4BTA4	Solyc04g071120.2
Cluster-33922.90974;orf1	565370290	len=586 frame:-3 start:2152 end:395 gi|565370290|ref|XP_006351756.1| PREDICTED: bifunctional riboflavin biosynthesis protein RIBA 1, chloroplastic-like [Solanum tuberosum]	Solanum tuberosum	3	0.00181668	93.4927	6.54678	K4D5J1	Solyc11g010300.1
Cluster-33922.63136;orf1	565377184	len=521 frame:-1 start:2118 end:556 gi|565377184|ref|XP_006355069.1| PREDICTED: glucan endo-1,3-beta-glucosidase 3-like [Solanum tuberosum]	Solanum tuberosum	4	0.00181668	93.4927	6.54678	K4BNU8	Solyc04g007910.2
Cluster-33922.89081;orf1	697103810	len=138 frame:2 start:32 end:445 gi|697103810|ref|XP_009605706.1| PREDICTED: 60S ribosomal protein L32-1-like [Nicotiana tomentosiformis]	Nicotiana tomentosiformis	8	0.00181668	93.4927	6.54678	K4CIH8	Solyc08g006900.2
Cluster-33922.65364;orf1	723737751	len=239 frame:1 start:34 end:750 gi|723737751|ref|XP_010327725.1| PREDICTED: phosphoinositide phosphatase SAC8 isoform X2 [Solanum lycopersicum]	Solanum lycopersicum	2	0	87.9023	6.45783	K4D201	Solyc10g076590.1
Cluster-33922.132976;orf1	565362066	len=346 frame:-2 start:1202 end:165 gi|565362066|ref|XP_006347773.1| PREDICTED: annexin D3-like [Solanum tuberosum]	Solanum tuberosum	3	0	87.9023	6.45783	K4B0E1	Solyc01g097540.2
Cluster-33922.84444;orf1	565382409	len=100 frame:3 start:252 end:551 gi|565382409|ref|XP_006357533.1| PREDICTED: proteinase inhibitor type-2 CEVI57-like [Solanum tuberosum]	Solanum tuberosum	2	0.000530793	85.158	6.41207	K4CG14	Solyc07g054720.1
Cluster-33922.90043;orf1	565367326	len=934 frame:-1 start:3040 end:239 gi|565367326|ref|XP_006350323.1| PREDICTED: phosphoinositide phosphatase SAC1-like [Solanum tuberosum]	Solanum tuberosum	2	0.00182167	82.9426	6.37404	K4D786	Solyc11g022380.1
Cluster-33922.79016;orf1	460389506	len=845 frame:-3 start:3260 end:726 gi|460389506|ref|XP_004240393.1| PREDICTED: ATP-dependent zinc metalloprotease FTSH 9, chloroplastic [Solanum lycopersicum]	Solanum lycopersicum	5	0.0424527	75.782	6.24378	K4C377	Solyc06g005950.2
Cluster-33922.77757;orf1	697143251	len=577 frame:-1 start:2296 end:566 gi|697143251|ref|XP_009625735.1| PREDICTED: serine/threonine-protein phosphatase 2A activator isoform X2 [Nicotiana tomentosiformis]	Nicotiana tomentosiformis	3	0.0124501	11.0841	3.47041	K4AT26	Solyc01g008280.2
Cluster-1727.0;orf1	2851499	len=247 frame:2 start:2 end:742 gi|2851499|sp|P15686.2|HUP1_PARKE RecName: Full=H(+)/hexose cotransporter 1 [Parachlorella kessleri]>gi	Parachlorella kessleri	2	0.038583	6.89104	2.78472		2851499
Cluster-33922.129735;orf1	565389515	len=291 frame:-1 start:1299 end:427 gi|565389515|ref|XP_006360499.1| PREDICTED: ribosome-recycling factor, chloroplastic-like [Solanum tuberosum]	Solanum tuberosum	5	0.000935525	6.67259	2.73825	K4D535	Solyc11g007740.1
Cluster-33922.85334;orf1	565380457	len=208 frame:-2 start:965 end:342 gi|565380457|ref|XP_006356615.1| PREDICTED: uncharacterized protein LOC102581122 [Solanum tuberosum]	Solanum tuberosum	5	5.88789e-05	6.60721	2.72404	K4BGL0	Solyc03g053080.1
Cluster-33922.52093;orf2	460380014	len=733 frame:-2 start:3103 end:905 gi|460380014|ref|XP_004235753.1| PREDICTED: synaptotagmin-5 [Solanum lycopersicum]	Solanum lycopersicum	9	0.0138738	6.00358	2.58582	K4BM93	Solyc03g119440.2
Cluster-33922.85778;orf1	565347557	len=188 frame:1 start:355 end:918 gi|565347557|ref|XP_006340791.1| PREDICTED: rhodanese-like domain-containing protein 15, chloroplastic-like isoform X1 [Solanum tuberosum]	Solanum tuberosum	3	0.043055	5.90624	2.56224	K4BAJ6	Solyc02g083280.2
Cluster-33922.45466;orf1	565393418	len=203 frame:2 start:74 end:682 gi|565393418|ref|XP_006362373.1| PREDICTED: pyruvate decarboxylase 2-like [Solanum tuberosum]	Solanum tuberosum	5	0.00439787	5.79869	2.53573	K4CQ01	Solyc09g005110.2
Cluster-33922.84845;orf1	565364252	len=683 frame:2 start:20 end:2068 gi|565364252|ref|XP_006348840.1| PREDICTED: translation factor GUF1 homolog, mitochondrial-like [Solanum tuberosum]	Solanum tuberosum	4	0.0122031	5.14755	2.36389	K4CFP4	Solyc07g053470.2
Cluster-33922.116048;orf2	565365640	len=294 frame:1 start:1 end:882 gi|565365640|ref|XP_006349512.1| PREDICTED: WD repeat-containing protein 44-like [Solanum tuberosum]	Solanum tuberosum	9	0.00771661	5.08423	2.34603	K4D475	Solyc10g086430.1
Cluster-33922.118722;orf1	723732981	len=790 frame:-1 start:2735 end:366 gi|723732981|ref|XP_010326850.1| PREDICTED: methyltransferase-like protein 13 isoform X1 [Solanum lycopersicum]	Solanum lycopersicum	5	0.0344598	5.02301	2.32855	K4CWP0	Solyc09g092140.2
Cluster-33922.80969;orf1	698493645	len=558 frame:-3 start:2028 end:355 gi|698493645|ref|XP_009793090.1| PREDICTED: CBS domain-containing protein CBSCBSPB1-like isoform X1 [Nicotiana sylvestris]	Nicotiana sylvestris	7	0.00866201	4.79106	2.26034	K4C8S7	Solyc06g072050.2
Cluster-33922.99506;orf1	565367979	len=291 frame:-1 start:875 end:3 gi|565367979|ref|XP_006350631.1| PREDICTED: uncharacterized protein LOC102602167 [Solanum tuberosum]	Solanum tuberosum	4	0.0197019	4.56685	2.1912	K4BI97	Solyc03g083210.2
Cluster-33922.23168;orf1	698482343	len=271 frame:2 start:152 end:964 gi|698482343|ref|XP_009788101.1| PREDICTED: haloacid dehalogenase-like hydrolase domain-containing protein 3 isoform X1 [Nicotiana sylvestris]	Nicotiana sylvestris	6	0.0426618	4.54247	2.18348	K4BA53	Solyc02g081830.2
Cluster-33922.88172;orf1	698373151	len=182 frame:3 start:210 end:755 gi|698373151|gb|AIT97254.1| glycine-rich RNA-binding protein 1-1 [Capsicum annuum]	Capsicum annuum	23	0.0485878	4.43926	2.15032		698373151
Cluster-33922.65650;orf1	460405483	len=410 frame:2 start:38 end:1267 gi|460405483|ref|XP_004248205.1| PREDICTED: putative GPI-anchor transamidase [Solanum lycopersicum]>gi	Solanum lycopersicum	4	0.0334901	4.26258	2.09173	K4CXW4	Solyc10g007850.2
Cluster-33922.76181;orf1	698575130	len=206 frame:1 start:418 end:1035 gi|698575130|ref|XP_009775854.1| PREDICTED: peroxidase 2-like [Nicotiana sylvestris]	Nicotiana sylvestris	53	0.00708515	4.22512	2.07899	K4D1W3	Solyc10g076210.1
Cluster-33922.111425;orf1	565367366	len=458 frame:2 start:203 end:1576 gi|565367366|ref|XP_006350341.1| PREDICTED: protein TIC 40, chloroplastic-like [Solanum tuberosum]	Solanum tuberosum	5	0.00712509	4.18639	2.06571	C0LIR5	MST2
Cluster-33922.87556;orf1	460374306	len=291 frame:-3 start:874 end:2 gi|460374306|ref|XP_004232952.1| PREDICTED: pyruvate decarboxylase 1 [Solanum lycopersicum]	Solanum lycopersicum	22	0.0459723	3.75673	1.90948	K4B8V1	Solyc02g077240.2
Cluster-33922.71571;orf1	723746914	len=314 frame:-1 start:966 end:25 gi|723746914|ref|XP_010313637.1| PREDICTED: gamma aminobutyrate transaminase 3, chloroplastic isoform X1 [Solanum lycopersicum]	Solanum lycopersicum	8	0.0476568	3.55475	1.82975		723746914
Cluster-33922.75228;orf1	567757499	len=837 frame:1 start:268 end:2778 gi|567757499|ref|NP_001274711.1| pyrophosphate-energized membrane proton pump 3-like [Solanum lycopersicum]>gi	Solanum lycopersicum	17	0.00406675	3.44272	1.78355	K4B173	Solyc01g100390.2
Cluster-33922.95158;orf1	698531090	len=386 frame:-1 start:2920 end:1763 gi|698531090|ref|XP_009762378.1| PREDICTED: probable nucleoredoxin 1 [Nicotiana sylvestris]	Nicotiana sylvestris	14	0.00764336	3.30872	1.72627	K4BW77	Solyc05g005460.2
Cluster-33922.44275;orf1	460374310	len=254 frame:1 start:109 end:870 gi|460374310|ref|XP_004232954.1| PREDICTED: GDSL esterase/lipase At5g45920 [Solanum lycopersicum]	Solanum lycopersicum	5	0.0284966	3.27052	1.70952	K4B8U9	Solyc02g077220.2
Cluster-33922.67104;orf1	565343884	len=124 frame:3 start:30 end:401 gi|565343884|ref|XP_006339054.1| PREDICTED: glutathione S-transferase L3-like [Solanum tuberosum]	Solanum tuberosum	4	0.0196461	3.26897	1.70884	K4D3M6	Solyc10g084400.1
Cluster-33922.58666;orf1	565375983	len=230 frame:3 start:132 end:821 gi|565375983|ref|XP_006354494.1| PREDICTED: germin-like protein subfamily 1 member 7-like [Solanum tuberosum]	Solanum tuberosum	12	0.0104249	3.20793	1.68164	K4CW30	Solyc09g090040.2
Cluster-33922.90161;orf1	697168080	len=340 frame:2 start:491 end:1510 gi|697168080|ref|XP_009592911.1| PREDICTED: nucleolin-like isoform X2 [Nicotiana tomentosiformis]	Nicotiana tomentosiformis	8	0.0438136	3.18072	1.66935	K4AYS0	Solyc01g088800.2
Cluster-33922.68331;orf1	747091784	len=383 frame:-3 start:3001 end:1853 gi|747091784|ref|XP_011093637.1| PREDICTED: probable 3-hydroxyisobutyrate dehydrogenase-like 1, mitochondrial [Sesamum indicum]>gi	Sesamum indicum	17	0.0492693	3.11795	1.6406	K4B0W1	Solyc01g099240.2
Cluster-33922.31956;orf1	565365627	len=97 frame:2 start:68 end:358 gi|565365627|ref|XP_006349506.1| PREDICTED: mitochondrial import inner membrane translocase subunit Tim9-like [Solanum tuberosum]	Solanum tuberosum	3	0.00456004	3.02623	1.59752	K4D482	Solyc10g086510.1
Cluster-33922.80180;orf1	565351572	len=70 frame:-1 start:649 end:440 gi|565351572|ref|XP_006342730.1| PREDICTED: bifunctional 3-dehydroquinate dehydratase/shikimate dehydrogenase, chloroplastic [Solanum tuberosum]	Solanum tuberosum	7	0.0410591	3.01481	1.59207	O65917	LOC543548
Cluster-33922.119987;orf1	697163435	len=72 frame:3 start:3 end:218 gi|697163435|ref|XP_009590541.1| PREDICTED: uncharacterized protein LOC104087699 [Nicotiana tomentosiformis]	Nicotiana tomentosiformis	2	0.00765374	2.94775	1.55961	K4AZZ8	Solyc01g096090.2
Cluster-33922.81570;orf1	723724846	len=245 frame:2 start:2 end:736 gi|723724846|ref|XP_010325464.1| PREDICTED: FAM10 family protein At4g22670 isoform X2 [Solanum lycopersicum]	Solanum lycopersicum	13	0.025763	2.91946	1.5457	K4BM06	Solyc03g118550.2
Cluster-33922.120866;orf1	697114560	len=155 frame:2 start:1196 end:1660 gi|697114560|ref|XP_009611192.1| PREDICTED: ras-related protein RABD1 [Nicotiana tomentosiformis]	Nicotiana tomentosiformis	10	0.0024602	2.88709	1.52962	Q41339	LeRab1B
Cluster-33922.73735;orf1	460400045	len=267 frame:-3 start:1119 end:319 gi|460400045|ref|XP_004245546.1| PREDICTED: V-type proton ATPase subunit E [Solanum lycopersicum]	Solanum lycopersicum	21	0.0139262	2.82259	1.49702	K4CPI7	Solyc08g081910.2
Cluster-33922.83427;orf1	565393073	len=609 frame:1 start:373 end:2199 gi|565393073|ref|XP_006362208.1| PREDICTED: carbon catabolite repressor protein 4 homolog 1-like [Solanum tuberosum]	Solanum tuberosum	8	0.0140627	2.79671	1.48373	K4D2D6	Solyc10g078950.1
Cluster-33922.130320;orf1	565376845	len=342 frame:3 start:9 end:1034 gi|565376845|ref|XP_006354905.1| PREDICTED: probable carboxylesterase 2-like [Solanum tuberosum]	Solanum tuberosum	8	0.0261946	2.72268	1.44502	K4BV03	Solyc04g079190.2
Cluster-33922.63248;orf1	568215613	len=156 frame:1 start:349 end:816 gi|568215613|ref|NP_001275068.1| hemoglobin [Solanum tuberosum]>gi	Solanum tuberosum	7	0.00445649	2.69636	1.43101	Q9AWA9	Glb1
Cluster-33922.96838;orf1	565378784	len=668 frame:-1 start:4237 end:2234 gi|565378784|ref|XP_006355827.1| PREDICTED: uncharacterized protein LOC102591696 [Solanum tuberosum]	Solanum tuberosum	18	0.0197227	2.6767	1.42046	K4C3P2	Solyc06g008620.1
Cluster-33922.60913;orf1	565347070	len=751 frame:-2 start:3419 end:1167 gi|565347070|ref|XP_006340557.1| PREDICTED: vacuolar protein sorting-associated protein 53 homolog isoform X1 [Solanum tuberosum]>gi	Solanum tuberosum	6	0.00324189	2.67028	1.41699	K4C2V2	Solyc05g056280.2
Cluster-33922.92853;orf1	565381556	len=1362 frame:3 start:243 end:4328 gi|565381556|ref|XP_006357133.1| PREDICTED: paired amphipathic helix protein Sin3-like 2-like isoform X2 [Solanum tuberosum]	Solanum tuberosum	4	0.00175419	2.63205	1.39619	K4B789	Solyc02g067570.2
Cluster-33922.92249;orf1	460391698	len=236 frame:1 start:2323 end:3030 gi|460391698|ref|XP_004241456.1| PREDICTED: pyruvate dehydrogenase E1 component subunit beta-1, mitochondrial isoform X2 [Solanum lycopersicum]	Solanum lycopersicum	33	0.0302806	2.62795	1.39394	K4C8X8	Solyc06g072580.2
Cluster-33922.118830;orf1	698464474	len=460 frame:-1 start:1996 end:617 gi|698464474|ref|XP_009782446.1| PREDICTED: COP9 signalosome complex subunit 1 [Nicotiana sylvestris]	Nicotiana sylvestris	10	0.0262304	2.58642	1.37096	K4CC33	Solyc07g009140.2
Cluster-33922.96437;orf1	460374249	len=363 frame:3 start:84 end:1172 gi|460374249|ref|XP_004232924.1| PREDICTED: guanylate-binding protein 4 [Solanum lycopersicum]	Solanum lycopersicum	6	0.00560957	2.51711	1.33177	K4B8Y5	Solyc02g077600.2
Cluster-33922.134486;orf2	565341837	len=406 frame:3 start:3 end:1220 gi|565341837|ref|XP_006338077.1| PREDICTED: ATPase family AAA domain-containing protein At1g05910-like isoform X1 [Solanum tuberosum]>gi	Solanum tuberosum	26	0.027728	2.47001	1.30452	K4DAC8	Solyc11g069720.1
Cluster-33922.73575;orf1	460381900	len=165 frame:-3 start:915 end:421 gi|460381900|ref|XP_004236679.1| PREDICTED: universal stress protein A-like protein [Solanum lycopersicum]	Solanum lycopersicum	6	0.0263493	2.45703	1.29692	K4BPW4	Solyc04g014600.2
Cluster-33922.86508;orf1	747089240	len=268 frame:-1 start:1201 end:398 gi|747089240|ref|XP_011092249.1| PREDICTED: methionine S-methyltransferase-like isoform X1 [Sesamum indicum]	Sesamum indicum	22	0.00947725	2.45183	1.29386	K4B1M0	Solyc01g102940.2
Cluster-33922.94904;orf1	697164024	len=594 frame:1 start:361 end:2142 gi|697164024|ref|XP_009590834.1| PREDICTED: uncharacterized membrane protein At3g27390-like isoform X1 [Nicotiana tomentosiformis]	Nicotiana tomentosiformis	5	0.00971754	2.40708	1.26728	K4BDF9	Solyc02g093630.2
Cluster-33922.65282;orf1	460395564	len=1828 frame:-3 start:5858 end:375 gi|460395564|ref|XP_004243352.1| PREDICTED: callose synthase 12 [Solanum lycopersicum]>gi	Solanum lycopersicum	23	0.0319666	2.40603	1.26666	K4CFU3	Solyc07g053980.2
Cluster-33922.39189;orf1	565396751	len=448 frame:1 start:172 end:1515 gi|565396751|ref|XP_006363972.1| PREDICTED: uncharacterized protein LOC102595415 [Solanum tuberosum]	Solanum tuberosum	6	0.0447697	2.38614	1.25468	K4BJJ5	Solyc03g097780.2
Cluster-33922.90032;orf1	460389800	len=232 frame:2 start:11 end:706 gi|460389800|ref|XP_004240536.1| PREDICTED: glutathione S-transferase [Solanum lycopersicum]	Solanum lycopersicum	54	0.0452939	2.36426	1.24139	K4C3T2	Solyc06g009020.2
Cluster-33922.42545;orf1	565396911	len=407 frame:-1 start:1530 end:310 gi|565396911|ref|XP_006364049.1| PREDICTED: aspartate-semialdehyde dehydrogenase-like [Solanum tuberosum]	Solanum tuberosum	38	0.0215306	2.36237	1.24024	K4AS92	Solyc01g005250.2
Cluster-33922.81113;orf1	565355297	len=375 frame:1 start:3352 end:4476 gi|565355297|ref|XP_006344529.1| PREDICTED: ferredoxin--NADP reductase, root-type isozyme, chloroplastic-like [Solanum tuberosum]	Solanum tuberosum	33	0.0381235	2.35654	1.23667	K4B553	Solyc02g024050.2
Cluster-33922.98143;orf1	565362191	len=1204 frame:-2 start:4277 end:666 gi|565362191|ref|XP_006347834.1| PREDICTED: protein HASTY 1-like [Solanum tuberosum]	Solanum tuberosum	13	0.00114786	2.35595	1.23631	D1MAF2	Xpo1
Cluster-33922.96359;orf1	565348592	len=894 frame:-2 start:3162 end:481 gi|565348592|ref|XP_006341293.1| PREDICTED: receptor-like protein kinase FERONIA-like [Solanum tuberosum]	Solanum tuberosum	24	0.00911243	2.32986	1.22024	K4CS51	Solyc09g015830.1
Cluster-33922.123277;orf1	747077838	len=598 frame:-3 start:2440 end:647 gi|747077838|ref|XP_011086063.1| PREDICTED: eukaryotic translation initiation factor 3 subunit D-like [Sesamum indicum]>gi	Sesamum indicum	28	0.025154	2.322	1.21537	K4B937	Solyc02g078120.1
Cluster-33922.99738;orf1	565351130	len=286 frame:3 start:1710 end:2567 gi|565351130|ref|XP_006342512.1| PREDICTED: 6-phosphofructokinase 3-like [Solanum tuberosum]	Solanum tuberosum	30	0.0355216	2.31003	1.20791	K4DH61	Solyc12g095880.1
Cluster-33922.92819;orf1	565353752	len=569 frame:3 start:528 end:2234 gi|565353752|ref|XP_006343787.1| PREDICTED: uncharacterized protein LOC102590733 [Solanum tuberosum]	Solanum tuberosum	7	0.0207499	2.30731	1.20621	Q8RVB2	SPY
Cluster-33922.98225;orf1	568214292	len=538 frame:-3 start:2014 end:401 gi|568214292|ref|NP_001275070.1| sucrose transporter 4 [Solanum tuberosum]>gi	Solanum tuberosum	2	0.0181365	2.28374	1.1914	K4BUD3	SUT4
Cluster-33922.93980;orf1	565357907	len=637 frame:-2 start:2399 end:489 gi|565357907|ref|XP_006345771.1| PREDICTED: stress response protein nst1-like [Solanum tuberosum]	Solanum tuberosum	2	0.0437677	2.27493	1.18582	K4C2V8	Solyc05g056340.2
Cluster-33922.68629;orf1	460399477	len=521 frame:2 start:251 end:1813 gi|460399477|ref|XP_004245267.1| PREDICTED: eukaryotic translation initiation factor 3 subunit L-like [Solanum lycopersicum]	Solanum lycopersicum	26	0.0309748	2.27352	1.18493	K4CM58	Solyc08g068340.2
Cluster-33922.111873;orf1	697114417	len=440 frame:1 start:49 end:1368 gi|697114417|ref|XP_009611113.1| PREDICTED: 3-hydroxyisobutyryl-CoA hydrolase-like protein 3, mitochondrial [Nicotiana tomentosiformis]	Nicotiana tomentosiformis	16	0.0012139	2.27073	1.18316	K4AXY5	Solyc01g080930.2
Cluster-33922.96653;orf1	565342413	len=412 frame:-1 start:1878 end:643 gi|565342413|ref|XP_006338351.1| PREDICTED: eukaryotic translation initiation factor 3 subunit M-like [Solanum tuberosum]	Solanum tuberosum	32	0.00756323	2.24406	1.16611	K4BC61	Solyc02g089070.2
Cluster-33922.82477;orf1	171854661	len=569 frame:2 start:3899 end:5605 gi|171854661|dbj|BAG16520.1| putative multidrug resistance-associated protein [Capsicum chinense]	Capsicum chinense	25	0.0265287	2.23801	1.16221		171854661
Cluster-33922.75127;orf2	565404979	len=110 frame:2 start:59 end:388 gi|565404979|ref|XP_006367896.1| PREDICTED: kirola-like [Solanum tuberosum]	Solanum tuberosum	13	0.0146239	2.22858	1.15612	K4AS65	Solyc00g323130.2
Cluster-33922.91811;orf1	565364876	len=887 frame:-3 start:3116 end:456 gi|565364876|ref|XP_006349144.1| PREDICTED: protein transport protein SEC23-like isoform X1 [Solanum tuberosum]>gi	Solanum tuberosum	7	0.0432859	2.22135	1.15143	K4AXZ9	Solyc01g081070.2
Cluster-33922.79027;orf1	460401636	len=184 frame:-1 start:778 end:227 gi|460401636|ref|XP_004246323.1| PREDICTED: kirola-like [Solanum lycopersicum]	Solanum lycopersicum	20	0.0225498	2.18326	1.12648	K4CRT4	Solyc09g014580.2
Cluster-33922.91493;orf1	565398561	len=590 frame:-2 start:2315 end:546 gi|565398561|ref|XP_006364841.1| PREDICTED: plant intracellular Ras-group-related LRR protein 4-like isoform X1 [Solanum tuberosum]>gi	Solanum tuberosum	15	0.0368382	2.17421	1.12049	K4BAA5	Solyc02g082350.2
Cluster-33922.15178;orf1	565393573	len=540 frame:3 start:15 end:1634 gi|565393573|ref|XP_006362449.1| PREDICTED: probable tyrosine--tRNA ligase, mitochondrial-like [Solanum tuberosum]	Solanum tuberosum	3	0.00130884	2.16853	1.11672	K4CBX2	Solyc07g008530.1
Cluster-33922.94025;orf1	85036396	len=507 frame:-3 start:1771 end:251 gi|85036396|gb|ABC69046.1| cinnamic acid 4-hydroxylase [Solanum tuberosum]	Solanum tuberosum	37	0.028074	2.15706	1.10906	K4C0Y7	Solyc05g047530.2
Cluster-33922.91870;orf1	565374215	len=339 frame:2 start:131 end:1147 gi|565374215|ref|XP_006353659.1| PREDICTED: microtubule-associated protein futsch-like [Solanum tuberosum]	Solanum tuberosum	16	0.00366018	2.15011	1.10441	K4C7K0	Solyc06g065710.2
Cluster-33922.66471;orf1	460380264	len=370 frame:3 start:102 end:1211 gi|460380264|ref|XP_004235877.1| PREDICTED: ubiquitin receptor RAD23b [Solanum lycopersicum]	Solanum lycopersicum	11	0.000336421	2.13817	1.09637	K4BLS9	Solyc03g117780.2
Cluster-33922.70421;orf1	565356474	len=512 frame:1 start:40 end:1575 gi|565356474|ref|XP_006345089.1| PREDICTED: UDP-glycosyltransferase 89B1-like [Solanum tuberosum]	Solanum tuberosum	9	0.00371912	2.1304	1.09112	K4BKX3	Solyc03g114710.2
Cluster-33922.120972;orf1	565361766	len=429 frame:3 start:270 end:1556 gi|565361766|ref|XP_006347624.1| PREDICTED: 3-oxoacyl-[acyl-carrier-protein] synthase 3 A, chloroplastic-like [Solanum tuberosum]		18	0.00452295	2.12108	1.0848	K4BJG4	Solyc03g097470.2
Cluster-33922.88246;orf1	45738252	len=129 frame:2 start:1427 end:1813 gi|45738252|gb|AAS75891.1| auxin-repressed protein [Solanum virginianum]	Solanum virginianum	15	3.86763e-05	2.09896	1.06968		45738252
Cluster-33922.68474;orf1	565362109	len=128 frame:-3 start:386 end:3 gi|565362109|ref|XP_006347794.1| PREDICTED: DNA-damage-repair/toleration protein DRT102-like [Solanum tuberosum]	Solanum tuberosum	5	0.0429853	2.09866	1.06947	K4B0G7	Solyc01g097800.2
Cluster-33922.105372;orf2	565360830	len=186 frame:-2 start:1018 end:461 gi|565360830|ref|XP_006347168.1| PREDICTED: suberization-associated anionic peroxidase [Solanum tuberosum]	Solanum tuberosum	19	0.0147198	2.09816	1.06913	P15003	TAP1
Cluster-33922.86301;orf1	697184776	len=341 frame:-2 start:4204 end:3182 gi|697184776|ref|XP_009601406.1| PREDICTED: protein BOBBER 1-like [Nicotiana tomentosiformis]	Nicotiana tomentosiformis	14	0.00139676	2.09009	1.06357	K4BIB5	Solyc03g083390.2
Cluster-33922.97908;orf1	565387777	len=958 frame:1 start:1 end:2874 gi|565387777|ref|XP_006359664.1| PREDICTED: translocase of chloroplast 120, chloroplastic-like isoform X1 [Solanum tuberosum]>gi	Solanum tuberosum	24	0.00648272	2.08342	1.05896	K4B3Y6	Solyc01g111240.2
Cluster-33922.34015;orf2	565401754	len=245 frame:1 start:1600 end:2334 gi|565401754|ref|XP_006366360.1| PREDICTED: L-gulonolactone oxidase-like [Solanum tuberosum]	Solanum tuberosum	5	0.0136894	2.06852	1.0486	K4CQ08	Solyc09g005180.2
Cluster-33922.85006;orf1	565368101	len=2052 frame:3 start:183 end:6338 gi|565368101|ref|XP_006350691.1| PREDICTED: nuclear-pore anchor-like isoform X1 [Solanum tuberosum]	Solanum tuberosum	34	0.0345955	2.04367	1.03116	K4DAY9	Solyc11g072820.1
Cluster-33922.102049;orf1	568215557	len=271 frame:-2 start:1106 end:294 gi|568215557|ref|NP_001275117.1| nuclear cap-binding protein CBP20 [Solanum tuberosum]>gi	Solanum tuberosum	7	0.0126686	2.03934	1.0281	K4B6F0	Solyc02g062620.2
Cluster-33922.85355;orf1	350535933	len=543 frame:2 start:395 end:2023 gi|350535933|ref|NP_001233965.1| SNF1 protein [Solanum lycopersicum]>gi	Solanum lycopersicum	5	0.00900777	2.02785	1.01995	Q9M726	SNF1
Cluster-33922.38076;orf1	698574686	len=464 frame:1 start:1 end:1392 gi|698574686|ref|XP_009775727.1| PREDICTED: delta(24)-sterol reductase-like [Nicotiana sylvestris]	Nicotiana sylvestris	42	0.00492263	2.02562	1.01836	Q66YT8	DWF1
[truncated: 279 more rows]

## Sheet: S3
S2. Differentially expressed proteins identified at 24 hpi
[truncated: 551 more rows]

[truncated: 5 more sheets: S4, S5, S6, S7, S8]
